# Supplementary material for: Uncovering the genomic basis of an extraordinary plant invasion
Source: Sci Adv. 2022 Aug 24;8(34):eabo5115. doi: 10.1126/sciadv.abo5115 (PMC9401624; doi:10.1126/sciadv.abo5115)
Supplement: Supplementary file 2 — Table S1 to S3, and S5 to S9 [file sciadv.abo5115_tables_s1_to_s3_s5_to_s9.zip]

Archive with 8 entries (8 files):
- sciadv.abo5115_table_s1.xlsx
- sciadv.abo5115_table_s2.xlsx
- sciadv.abo5115_table_s3.xlsx
- sciadv.abo5115_table_s5.xlsx
- sciadv.abo5115_table_s6.xlsx
- sciadv.abo5115_table_s7.xlsx
- sciadv.abo5115_table_s8.xlsx
- sciadv.abo5115_table_s9.xlsx
