# Supplementary material for: Uncovering the genomic basis of an extraordinary plant invasion
Source: Sci Adv. 2022 Aug 24;8(34):eabo5115. doi: 10.1126/sciadv.abo5115 (PMC9401624; doi:10.1126/sciadv.abo5115)
Supplement: Supplementary file 2 — Table S1 to S3, and S5 to S9 [file sciadv.abo5115_tables_s1_to_s3_s5_to_s9.zip › sciadv.abo5115_table_s2.xlsx]

## Sheet: Tabellenblatt1
Table S2. Ancient DNA damage statistics for Ambrosia artemisiifolia herbarium specimens. The C to T base misincorporation at the first base is given for each library of each sample. The endogenous content is estimated as the fraction of reads mapping against the A. artemisiifolia refernece genome before filtering for PCR duplicates and mapping quality.
Individual ID	Latitude (°)	Longitude (°)	Collection date	fraction of C to T base misincorporation at the first base (lib 1)	fraction of C to T base misincorporation at the first base (lib 2)	endogenous content (hits raw frac)
am-26	47.0896	-94.6399	1889	0.0191824	0.0208423	0.938831
bg-101	40.734	-74.0014	1899	0.0239217	0.0224076	0.910697
bg-105	40.8461	-74.0912	1889	0.0278562	0.0278872	0.850716
bg-12	26.9433	-80.5822	1924	0.052579	-	0.907868
bg-15	34.7674	-92.2478	1931	0.0205005	0.0197982	0.899727
bg-16	33.4742	-82.5043	1908	0.0220851	0.0218414	0.923117
bg-17	26.8346	-81.0928	1930	0.0248199	-	0.866728
bg-21	29.886	-84.5893	1920	0.0246318	-	0.912474
bg-29	41.0789	-73.8587	1895	0.022896	0.0240242	0.860779
bg-42	44.3794	-103.73	1913	0.0215079	0.0195871	0.923673
bg-48	40.6447	-73.6957	1915	0.0225068	0.0246604	0.924208
bg-5	40.8618	-73.8681	1904	0.0291311	0.0300847	0.876794
bg-50	40.6447	-73.6952	1915	0.0268988	0.0247292	0.878041
bg-51	40.6447	-73.6952	1915	0.0211902	0.020564	0.935194
bg-56	25.1423	-80.9244	1905	0.0561752	-	0.875243
bg-6	27.2428	-80.828	1913	0.026847	-	0.887264
bg-63	39.3007	-96.831	1895	0.0199791	-	0.919
bg-72	40.4495	-74.3855	1891	0.0244878	0.0237466	0.885528
bg-73	39.0857	-94.5844	1895	0.0269345	0.0293859	0.896899
bg-74	38.3977	-86.9318	1923	0.0521388	-	0.888928
bg-77	40.7295	-73.6349	1919	0.0307964	0.0294572	0.819652
bg-81	40.8748	-73.457	1919	0.0267768	0.0252841	0.875434
bg-83	40.7403	-74.0028	1899	0.0213778	0.0246139	0.912328
bg-90	42.9593	-77.057	1894	0.0255235	0.0239906	0.915014
bg-96	43.3794	-76.1501	1920	0.0225112	0.0226757	0.884705
BR-1	52.1967	10.4686	1887	0.0310697	0.0336952	0.880057
BR-3	44.728	22.3951	1911	0.0276288	0.0249101	0.892711
BR-5	49.418	1.0514	1934	0.0182118	-	0.944652
BRNU-1	48.9414	16.6311	1969	0.0183039	0.0190948	0.929
BRNU-3	49.3469	16.4184	1971	0.0188755	-	0.935939
BRNU6-1948	48.9828	17.4028	1948	0.0257405	-	0.913847
C-1	55.0829	10.6908	1865	0.0281229	0.0274774	0.818513
C-11	55.2458	11.7464	1897	0.0302116	-	0.907554
C-13	55.0612	15.0718	1901	0.0172449	-	0.934875
C-14B	56.4526	9.39812	1902	0.0176071	0.0202016	0.921146
C-15	55.0662	10.6079	1907	0.0266667	-	0.899847
C-17	55.4033	10.4035	1910	0.0323206	-	0.896136
C-18	55.4633	8.58272	1911	0.0215172	-	0.955158
C-19	55.4754	8.45908	1913	0.0212121	-	0.941075
C-2	55.2458	11.7464	1894	0.02692	-	0.861582
C-29	55.4422	11.7923	1917	0.0210691	-	0.940128
C-5	55.2458	11.7464	1897	0.0245572	-	0.894547
C-8	55.2458	11.7464	1897	0.0319557	0.0322778	0.934382
DB_27328	51.9515	14.6956	1932	0.0222051	0.0213448	0.820494
DB_27333	44.4642	8.89418	1935	0.0170224	-	0.95638
DB_27334	44.4642	8.89418	1935	0.0264646	0.0269458	0.957345
DB_27336	47.2692	11.4041	1883	0.0183779	-	0.934272
DB_27337	46.2703	3.80084	1880	0.0274673	-	0.727381
DB_27340	51.3397	12.3731	1940	0.0217868	-	0.948737
FI-12	44.3596	8.57748	1934	0.0149423	-	0.950777
FI-13	44.4642	8.89425	1934	0.0162804	0.018454	0.908756
FI-14	44.4642	8.89425	1934	0.0168322	0.0153244	0.93977
FI-17	44.3596	8.57748	1936	0.0160447	0.0133642	0.955701
FI-1A	45.9963	3.98149	1877	0.0209891	0.0224052	0.93422
FI-1B	45.9963	3.98149	1877	0.0205424	-	0.873248
FI-1D	45.9963	3.98149	1877	0.0251639	-	0.834642
FI-2B	45.9963	3.98149	1877	0.0266576	0.0260183	0.903283
FI-3A	45.59	4.31917	1878	0.0188917	0.0205798	0.87754
FI-3B	45.59	4.31917	1878	0.0200978	0.023522	0.836599
FI-6	47.4095	8.54529	1878	0.0215023	0.0206755	0.87802
FI-7	46.4161	3.17852	1880	0.027302	0.0291688	0.857898
FI-8	47.2692	11.4045	1883	0.0220349	0.0227654	0.89471
G-013	45.9379	5.89061	1923	0.0214476	-	0.855352
G-017	45.7925	4.85855	1901	0.0183953	-	0.954183
G-019	45.59	4.31951	1883	0.0176187	0.0181622	0.932701
G-020	45.59	4.31951	1883	0.0246303	-	0.921055
G-021	45.59	4.31951	1883	0.0185276	0.0196302	0.891581
G-022	45.59	4.31951	1883	0.0216201	0.0211003	0.901263
G-026	48.6093	6.14457	1903	0.0218481	0.0196943	0.868267
G-027	45.7925	4.89143	1883	0.0179946	0.0209096	0.935507
G-029	44.8996	-0.51652	1930	0.0229844	-	0.881226
G-032	43.3343	4.84972	1909	0.0192796	0.0203584	0.943787
G-037	44.8996	-0.51652	1930	0.0227717	-	0.873328
G-042	46.5875	3.30843	1889	0.0224149	-	0.896707
GOET-10	52.1967	10.4686	1884	0.0290282	-	0.848163
GOET-11	51.5413	9.9158	1896	0.0198253	0.0207002	0.935509
GOET-2	52.52	13.405	1872	0.0173071	-	0.918557
GOET-3	52.9155	12.7991	1874	0.0194802	0.0200344	0.952013
GOET-4	51.1514	12.8872	1874	0.0239884	-	0.82164
GOET-5	54.352	18.6466	1874	0.0243222	-	0.892349
GOET-6	54.352	18.6466	1874	0.0211327	-	0.636477
GOET-7	52.5478	13.5053	1875	0.0157635	0.0151965	0.950751
GOET-8	52.2167	10.1607	1879	0.0192299	-	0.892687
GOET-9	48.1351	11.582	1881	0.0199886	-	0.910412
GZU-1	44.8972	8.84306	1878	0.0249261	0.0261701	0.885307
GZU-2	47.2714	11.3864	1883	0.0148025	0.0148205	0.937782
GZU-7	49.5938	17.2531	1934	0.0231824	0.0234574	0.917466
HBG-1	53.4608	9.98342	1931	0.0213301	-	0.874381
HBG-11	53.5973	10.0092	1885	0.0217547	0.0212611	0.943295
HBG-12	53.5973	10.0092	1883	0.024145	0.0205661	0.874589
HBG-14	53.5973	10.0092	1883	0.0181679	-	0.936976
HBG-15	53.5973	10.0092	1883	0.0210986	-	0.930686
HBG-24	53.5511	9.99368	1885	0.0241844	0.0249455	0.923531
HBG-25	53.6022	9.83743	1933	0.0230519	0.0229969	0.915528
HBG-26	53.5474	10.025	1875	0.0258726	-	0.847108
HBG-28	53.5783	10.017	1885	0.0262284	0.0262951	0.896876
HBG-29	53.5957	9.87304	1932	0.0282997	0.0251254	0.877209
HBG-37	52.9155	12.7991	1874	0.0250034	-	0.856293
HBG-39	53.7514	9.66325	1929	0.0198325	0.0202889	0.919992
HBG-4	53.5973	10.0092	1885	0.0256856	0.0235497	0.941979
HBG-41	45.5903	4.31839	1907	0.0241801	-	0.926893
HBG-42	45.5903	4.31839	1907	0.0220266	-	0.890489
HBG-43	47.2681	11.3682	1883	0.0208193	0.0198821	0.935237
HBG-45A	46.1469	17.4426	1922	0.0183275	0.0178128	0.925558
HBG-6	53.5973	10.0092	1885	0.0291948	0.0269307	0.768209
HBG-9	53.5973	10.0092	1885	0.0201672	0.0227484	0.940995
hu-10	44.2673	-68.5692	1913	0.052784	-	0.90512
hu-105	41.5473	-71.2915	1896	0.0276232	0.0279543	0.763507
hu-107	41.1752	-71.585	1916	0.0500806	-	0.824798
hu-126	41.5533	-70.6146	1906	0.0421761	-	0.906116
hu-130	42.3274	-71.0953	1911	0.0266673	0.0277718	0.785526
hu-135	41.8305	-71.4133	1844	0.0327494	-	0.931159
hu-138	41.847	-71.3519	1903	0.0415778	-	0.848032
hu-147	44.7427	-65.5123	1921	0.02093	0.022815	0.867936
hu-148	44.7427	-65.5123	1921	0.0224168	0.0208946	0.871289
hu-162	48.357	-107.871	1900	0.0185653	0.0179528	0.935251
hu-180	28.0436	-82.299	1904	0.0588857	-	0.875759
hu-183	42.0302	-93.6262	1896	0.0321696	-	0.865986
hu-184	42.0302	-93.6262	1904	0.0284391	-	0.921236
hu-195	26.655	-81.8737	1900	0.0292054	-	0.878004
hu-196	30.4092	-88.8843	1900	0.0252518	0.0253381	0.920482
hu-202	40.1175	-88.2076	1900	0.0663627	-	0.840321
hu-22	44.326	-69.8766	1873	0.0293272	-	0.929178
hu-40	44.3746	-71.6103	1919	0.0519135	-	0.887653
hu-7	44.874	-67.5691	1931	0.0238095	-	0.931184
hu-72	42.3781	-71.0543	1916	0.0159346	0.0151081	0.835612
hu-73	42.2989	-71.0743	1908	0.0213715	0.0214592	0.883529
hu-80	42.2553	-71.0672	1918	0.0190802	-	0.891523
hu-81	42.2891	-71.2323	1883	0.0153219	0.0154388	0.894988
hu-82	42.1996	-71.1994	1895	0.0169873	0.0158933	0.838204
I-1	44.721	22.3648	1965	0.0179823	-	0.923472
I-2A	44.7282	22.3943	1962	0.0216422	-	0.864863
I-2B	44.7282	22.3943	1962	0.0206422	-	0.853546
I-2C	44.7282	22.3943	1962	0.019	-	0.928605
I-3A	44.7282	22.3943	1948	0.0224093	-	0.88675
I-3B	44.7282	22.3943	1948	0.020429	-	0.9053
I-3C	44.7282	22.3943	1948	0.0189441	-	0.928817
IASI-1	44.7282	22.3943	1941	0.0309977	-	0.887875
IASI-2A	44.6297	22.6128	1971	0.0190834	-	0.908998
JE-11A	51.0504	13.7373	1895	0.0220377	0.0237202	0.930321
JE-12	54.8042	9.44638	1897	0.0247554	0.0267619	0.891569
JE-16	45.8245	4.95454	1912	0.0216973	-	0.94894
JE-18A	51.6643	6.62957	1931	0.0216423	0.0195362	0.931648
JE-18B	51.6643	6.62957	1931	0.0196792	0.0211758	0.923585
JE-19	51.3042	6.76283	1931	0.0182814	-	0.937881
JE-1A	52.5478	13.5053	1875	0.0192575	0.0172414	0.925878
JE-1B	52.5478	13.5053	1875	0.0187633	0.0212898	0.929291
JE-1C	52.5478	13.5053	1875	0.0178252	0.0176453	0.937425
JE-2	47.222	8.4978	1878	0.0200928	-	0.938146
JE-4	52.3185	9.36037	1882	0.0284541	0.0273022	0.905237
JE-5	47.2692	11.4041	1883	0.0170086	0.0154385	0.944124
JE-7	51.1096	15.5905	1883	0.0212853	-	0.929592
JE-8	52.1967	10.4686	1884	0.0301822	-	0.898597
JE-9	52.1967	10.4686	1885	0.0309036	0.0321637	0.882978
LD-23	56.0044	14.1607	1909	0.0235136	-	0.917755
LD-3	59.7593	18.7053	1878	0.0275337	0.0296114	0.851135
LD-4	52.3761	9.73709	1889	0.0239171	0.0240991	0.891179
LD-8	55.6865	12.5739	1897	0.019947	0.0212296	0.93299
LY-001	45.59	4.31951	1879	0.0294691	0.0306616	0.795857
LY-002	45.59	4.31951	1879	0.0254416	0.0255578	0.835893
LY-008	48.4325	0.091957	1883	0.0218385	-	0.856549
LY-041	45.59	4.31951	1878	0.020602	-	0.936454
LY-042	45.59	4.31951	1878	0.0209754	-	0.548763
LY-067	45.6744	4.8145	1900	0.0210333	-	0.855291
LY-068	46.1536	4.63098	1877	0.0185432	-	0.746395
LY-070	46.1536	4.63098	1877	0.0209203	-	0.837583
LY-077	46.1536	4.63098	1877	0.0253937	-	0.935941
LY-078	46.1536	4.63098	1877	0.0202139	0.019365	0.902698
LY-079	46.1536	4.63098	1877	0.0237448	0.0227002	0.922292
LY-082	45.59	4.31951	1893	0.020175	0.0216731	0.892231
LY-083	46.1536	4.63098	1878	0.0238005	0.0223262	0.931552
LY-084	46.1536	4.63098	1877	0.0249574	0.0265758	0.916291
LY-085	46.1536	4.63098	1877	0.0245182	-	0.862884
LY-086	46.1536	4.63098	1877	0.0198099	0.0210946	0.893402
MAR-05	43.2822	5.51563	1933	0.0357408	0.0337359	0.903491
MAR-06	43.4758	5.16731	1908	0.0286134	0.0266752	0.93233
MAR-08	44.8996	-0.51652	1930	0.0192204	-	0.928591
MAR-09	43.4758	5.16731	1908	0.0259376	0.0267571	0.913806
MAR-13	43.305	5.41768	1928	0.0185568	0.0158357	0.828799
MAR-14	43.305	5.41768	1928	0.0170908	0.0178779	0.945893
MAR-22	45.6788	4.70264	1920	0.0203933	-	0.949849
mb-104	39.9774	-75.1618	1875	0.0400296	0.0425434	0.862217
mb-105	45.5858	-122.784	1927	0.0272493	0.0277381	0.754053
mb-106	40.1383	-98.0518	1894	0.0200667	0.0192445	0.90224
mb-108	32.3319	-106.782	1906	0.0195363	0.0175936	0.910929
mb-111	26.8353	-81.0931	1930	0.0272873	0.0277867	0.776723
mb-19	38.6605	-90.2301	1875	0.0258469	0.0246042	0.840907
mb-20	38.505	-90.6759	1890	0.0217034	0.0227398	0.858815
mb-23	39.3718	-90.9049	1897	0.0209626	0.0203504	0.918255
mb-24	38.6605	-90.2301	1891	0.0215321	0.0216054	0.922507
mb-31	38.505	-90.6759	1886	0.0183551	0.0190023	0.945915
mb-34	36.7967	-93.0609	1899	0.0231369	0.0208354	0.909602
mb-43	35.9872	-83.9207	1898	0.0215987	0.0206258	0.893112
mb-62	41.3226	-88.9896	1921	0.0399262	-	0.834591
mb-63	41.8688	-87.6519	1912	0.0461714	-	0.825582
mb-65	41.4336	-91.0445	1924	0.0335782	-	0.738413
mb-70	42.298	-71.4256	1888	0.0211776	0.0197751	0.83375
mb-79	43.7648	-91.5681	1912	0.0166341	0.0176211	0.823854
mb-83	26.4912	-82.0126	1916	0.0765536	-	0.672991
mb-86	28.046	-82.3045	1904	0.0946746	0.0958351	0.69163
mb-87	41.575	-72.6493	1835	0.0408845	-	0.684706
mb-88	40.5979	-105.082	1896	0.0206608	0.0207188	0.8842
mb-90	42.0292	-93.6245	1904	0.082529	-	0.776833
mb-91	39.1978	-96.5706	1898	0.0236581	-	0.871152
mb-92	39.2513	-96.6666	1895	0.0230542	-	0.727956
mb-93	39.1978	-96.5706	1888	0.0242664	-	0.866326
mb-95	42.0292	-93.6245	1896	0.0511206	-	0.813149
mb-98	38.8914	-80.2334	1895	0.0259387	-	0.891665
MON-003	45.7933	4.83977	1901	0.0255896	-	0.928503
MON-020	44.9029	-0.529623	1930	0.027892	0.0272955	0.910658
MON-024	47.3356	0.684556	1936	0.0317098	0.0322174	0.897216
MON-025	48.8828	2.17693	1914	0.0178167	-	0.924685
MON-026	44.8378	-0.57918	1929	0.019216	0.0215112	0.919228
MON-032	43.2965	5.36978	1916	0.0253897	-	0.875401
MON-035	44.9029	-0.529623	1920	0.0265462	0.0277738	0.847605
MON-039	50.8164	4.42652	1955	0.0203563	-	0.912869
MON-040	43.7026	-0.927197	1952	0.021265	-	0.775017
MON-041	45.6273	6.84946	1927	0.0200387	-	0.937526
MON-054	48.3516	-1.20463	1933	0.0188335	-	0.916257
NAT-002	52.2167	5.9667	1875	0.0223208	0.0224428	0.926726
NAT-003	52.2167	5.9667	1875	0.0255546	-	0.920294
NAT-004	51.95	5.2333	1875	0.0236973	0.0219562	0.927458
NAT-005	52.2167	5.9667	1878	0.0264242	-	0.909068
NAT-007	47.2667	11.4	1883	0.0192945	0.019383	0.942702
NAT-008	47.2667	11.4	1883	0.0226697	0.0234382	0.905546
NAT-009	48.1448	6.7896	1888	0.0234773	-	0.8991
NAT-010	52.3759	9.73201	1892	0.022176	-	0.950668
NAT-011	52.25	6.2	1893	0.0196632	-	0.862974
NAT-012	52.25	6.2	1893	0.0205316	-	0.903463
NAT-013	52.25	6.2	1893	0.0173266	-	0.928795
NAT-017	52.25	6.2	1893	0.0331048	0.0289894	0.827495
NAT-023	52.2167	5.9667	1894	0.0212894	-	0.924896
NAT-025	49.4883	8.4647	1894	0.0264729	0.0249797	0.919789
NAT-026	52.2167	5.9667	1895	0.0263081	-	0.880869
NAT-027	52.2167	5.9667	1895	0.0204555	0.0210329	0.910987
NAT-032	51.8667	10.9	1896	0.0164021	0.0174423	0.935702
NAT-034	52.15	5.3833	1897	0.0262406	-	0.865607
NAT-052	52.1	4.2833	1902	0.0173983	-	0.932285
NAT-056	52.1667	4.3833	1903	0.0258839	-	0.936479
NAT-057	52.0971	5.9704	1904	0.022068	0.0237124	0.912911
NAT-060	52	6	1906	0.0165088	0.0178928	0.921579
NAT-061	52	6	1906	0.0236783	0.0202114	0.881053
NAT-072	52	6	1918	0.0278463	0.0287322	0.917539
NAT-080	51.9833	5.9167	1926	0.0267348	0.0273789	0.73598
NAT-088	52.25	6.2	1928	0.0252868	0.0242905	0.926542
NAT-090	52.3	4.8667	1929	0.0223324	-	0.927566
NAT-092	52.0167	6.1333	1930	0.0187565	0.0208895	0.940531
NAT-100	53.3833	6.6833	1933	0.0175587	-	0.95721
NAT-103	51.4	5.9167	1934	0.0236254	-	0.954173
NAT-112	51.9833	6.8167	1939	0.0211919	-	0.937394
NAT-118	51.9167	4.5	1939	0.035534	-	0.859183
NEU-004	46.6044	6.22919	1893	0.0258526	0.0276901	0.923027
NEU-009	45.6308	4.67721	1934	0.0267588	-	0.924794
NEU-022	45.0757	4.81144	1913	0.0265056	-	0.921231
NEU-024	45.8212	5.85197	1936	0.0228963	-	0.89176
P-003	44.9029	-0.529623	1920	0.0283232	-	0.795477
P-005A	45.6788	4.70264	1920	0.0218552	-	0.918306
P-005B	45.6788	4.70264	1920	0.0204054	-	0.924391
P-005C	45.6788	4.70264	1920	0.0206133	-	0.922697
P-009	46.4064	3.31107	1863	0.0200459	-	0.915774
P-016	44.9029	-0.529623	1930	0.0228541	-	0.913127
P-021	48.8433	2.36095	1830	0.0280424	-	0.882877
P-039D	46.1536	4.63098	1877	0.0231184	-	0.921134
P-041	45.9962	3.98173	1876	0.0241816		0.82035
P-042	45.9962	3.98173	1876	0.0226275		0.650592
P-043A	45.9962	3.98173	1876	0.0236946		0.733785
P-043B	45.9962	3.98173	1876	0.0230999		0.84484
P-084B	46.0307	-74.2064	1939	0.0288187	-	0.865336
P-084C	46.0307	-74.2064	1939	0.0300126	-	0.876213
PH-100	26.8349	-81.0928	1930	0.0221684	0.023733	0.866907
PH-15	39.9403	-75.3961	1888	0.0316304	-	0.873351
PH-16	39.9032	-75.3497	1900	0.0239538	-	0.948672
PH-18	39.9399	-75.2716	1895	0.0237504	-	0.946958
PH-20	40.0561	-75.2217	1924	0.0223871	-	0.894557
PH-26	39.9814	-75.2125	1890	0.0279382	-	0.868702
PH-36	39.8739	-76.3813	1892	0.023897	-	0.931964
PH-46	39.9777	-74.8936	1910	0.0226764	0.0233574	0.900631
PH-6	40.6943	-75.2204	1886	0.0283188	-	0.882027
PH-84	44.7427	-65.5123	1921	0.0235857	0.0249363	0.904263
PH-85	44.7427	-65.5123	1921	0.0249295	0.0255787	0.859768
PR1-1973	48.9486	17.3831	1973	0.0201051	-	0.886579
PR13	50.1901	14.6779	1957	0.020169	-	0.931407
PR16	50.1901	14.6779	1961	0.0234534	-	0.857806
PR17	49.8413	14.5746	1967	0.0111283	-	0.919782
PR18	50.1901	14.6779	1959	0.018861	-	0.91997
PR19-1971	50.3613	13.8232	1971	0.0230586	-	0.876882
PR4	50.0857	14.4799	1959	0.0207947	-	0.930144
PR5	50.1579	14.7543	1954	0.0161262	-	0.92335
PR8-1969	49.1536	14.2216	1969	0.0226729	-	0.925396
PRA11-1964	50.6035	15.324	1964	0.0173355	-	0.908232
PRA12-1964	50.616	15.1118	1964	0.022744	-	0.906329
PRA14-1973	49.5875	17.2573	1973	0.0174584	-	0.943768
PRA16-1963	50.9389	15.1511	1963	0.0183851	-	0.884739
PRC2-1955	49.999	15.9557	1955	0.0219786	-	0.691254
PRC3-1933	49.5939	17.2509	1933	0.0222936	-	0.933628
PRC4-1934	49.5939	17.2509	1934	0.0226523	-	0.914138
QFA-1A	46.8145	-71.2074	1937	0.0192188	-	0.929935
QFA-2A	46.7845	-71.2365	1931	0.0229276	-	0.923622
QFA-2B	46.7845	-71.2365	1931	0.0226059	-	0.937083
QFA-3	46.7832	-71.283	1934	0.0208025	-	0.920569
QFA-4	46.8891	-71.2986	1934	0.0177125	-	0.931696
QFA-5	46.4122	-71.2343	1931	0.0211888	-	0.929563
QFA-6	46.6967	-71.5913	1938	0.0202974	-	0.893643
QFA-7	46.7861	-71.2509	1932	0.0184052	-	0.947941
QFA-8	46.6236	-71.733	1928	0.0242161	-	0.900214
QFA-9	46.7499	-71.4665	1936	0.0225722	-	0.933051
S-1	59.3427	18.0613	1882	0.019551	-	0.856147
S-11	59.2727	15.2144	1917	0.0251425	0.0217444	0.898688
S-14A	46.1283	5.37563	1918	0.0181741	0.0187911	0.916292
S-14B	46.1283	5.37563	1918	0.0150413	-	0.936854
S-4B	44.2817	4.75309	1890	0.0210967	-	0.918834
S-5	59.3293	18.0686	1897	0.0162111	0.0168463	0.944968
S-7	58.7993	16.9982	1903	0.0199269	0.0197693	0.941869
STU-10	48.8013	9.21874	1934	0.0151515	-	0.958222
STU-2	48.2744	8.84833	1877	0.0241886	0.0255354	0.937073
STU-4	45.5903	4.31804	1907	0.0201026	-	0.88486
TRH-1	55.2458	11.7464	1897	0.0231412	-	0.912715
TRH-2	63.3085	10.1673	1934	0.0180567	-	0.929848
UPS-2	57.7089	11.9746	1926	0.0177255	-	0.957627
USNH-12	41.6679	-91.5309	1909	0.0303795	-	0.815844
USNH-20	34.7674	-92.2478	1931	0.0264659	0.0231521	0.886743
USNH-23	42.0305	-93.6252	1904	0.0228321	-	0.869278
USNH-26	26.8349	-81.0932	1930	0.023509	0.0215158	0.893996
USNH-34	41.6141	-93.6077	1894	0.0271183	-	0.826701
USNH-36	40.7424	-74.1722	1896	0.0221069	0.0211918	0.875016
USNH-37	42.0305	-93.6252	1896	0.0272178	-	0.790741
USNH-38	42.0305	-93.6252	1896	0.0289325	-	0.929796
USNH-39	42.0305	-93.6252	1896	0.0294278	-	0.887236
USNH-9	29.886	-84.5893	1920	0.0282426	0.0293848	0.876454
W-01	45.8072	13.5342	1939	0.0175941	-	0.919893
W-04	47.2714	11.3864	1883	0.018355	-	0.813677
W-05	52.85	8.73333	1889	0.0243795	-	0.897879
W-09	47.2714	11.3864	1883	0.019113	-	0.935885
WU-08	38.895	-77.0367	1896	0.019691	-	0.93833
WU-09	42.775	-81.1833	1908	0.0196777	-	0.933744
