# Supplementary material for: Uncovering the genomic basis of an extraordinary plant invasion
Source: Sci Adv. 2022 Aug 24;8(34):eabo5115. doi: 10.1126/sciadv.abo5115 (PMC9401624; doi:10.1126/sciadv.abo5115)
Supplement: Supplementary file 2 — Table S1 to S3, and S5 to S9 [file sciadv.abo5115_tables_s1_to_s3_s5_to_s9.zip › sciadv.abo5115_table_s3.xlsx]

## Sheet: Tabellenblatt1
Table S3. Spatial groups statistics. The estimate of Tajima’s D is based on the mean value across all windows in the sliding window analysis. Heterozygosity was estimated for each sample individually and the mean across samples in a spatial group is reported here. Effective population size was estimated based on the nucleotide diversity, assuming a generation time of one year and a mutation rate …
Population	Sample size	native/introduced	Tajima’s D	heterozygosity	Effective population size (Ne)	nucleotide diversity (mean)	Admixture (K=9) diversity score
Appeldorn historic older	10	introduced	-0.995406	0.0250985	785971	0.02387	0.488
Appeldorn historic younger	11	introduced	-1.24196	0.0237985	945496	0.0262027	0.262
Appeldorn modern	10	introduced	0.166511	0.0188481	533791	0.0225086	0
Berlin historic	7	introduced	-0.975895	0.0229167	842649	0.0264526	0.8
Berlin modern	8	introduced	-0.231829	0.0219343	647398	0.0248482	0.173
Bordeaux historic	8	introduced	-0.492991	0.0195951	595483	0.0212817	0.55
Bordeaux modern	10	introduced	-0.860192	0.0238244	810009	0.0257432	0.717
Brno historic	8	introduced	-0.950387	0.0219273	823624	0.0257902	0.788
Brno modern	10	introduced	-0.008957	0.0200758	571592	0.0231661	0
Caluire historic	19	introduced	-0.759495	0.020529	721584	0.0230145	0.208
Caluire modern	10	introduced	-0.906588	0.0232708	825042	0.0259424	0.777
Hamburg historic older	8	introduced	-0.774981	0.0233563	730789	0.0241345	0.771
Hamburg historic younger	4	introduced	-0.799993	0.0253843	797604	0.0272959	0.662
Innsbruck historic	7	introduced	-0.817006	0.0232056	810797	0.0266465	0.753
Innsbruck modern	10	introduced	0.75077	0.0184826	414398	0.019987	0
Monpellier historic	7	introduced	-1.01932	0.022897	888217	0.0274891	0.642
Monpellier modern	10	introduced	-0.632061	0.0223181	771555	0.0263537	0.714
Orsova historic	10	introduced	-0.613812	0.0211088	654031	0.0224562	0.049
Orsova modern	9	introduced	-0.220397	0.0216462	593337	0.022794	0
Prague historic	9	introduced	-1.08992	0.02222	821390	0.0242033	0.736
Prague modern	10	introduced	-0.258247	0.0199222	617603	0.0234658	0
StGalmier historic older	10	introduced	-0.96559	0.0228892	849723	0.0260551	0.622
StGalmier historic younger	13	introduced	-1.15878	0.021102	905548	0.0255964	0.701
StGalmier modern	9	introduced	-0.679272	0.0224278	795020	0.0268794	0.693
Ames modern	10	native	-0.974345	0.0236959	867381	0.0266897	0.507
Boston historic	12	native	-1.25262	0.0222931	853801	0.0231456	0.33
Boston modern	10	native	-0.740271	0.0227629	773392	0.0256609	0.265
FLNorth modern	7	native	-0.682485	0.0230582	738696	0.0253008	0.179
FLSouth historic	5	native	-0.614045	0.0259688	631679	0.0222092	0
FLSouth modern	8	native	-0.499833	0.0230637	654631	0.0234594	0
Montreal modern	7	native	-0.662802	0.0221523	784324	0.0269481	0.492
NewYork historic	11	native	-1.25367	0.0268029	904580	0.0249036	0.339
NewYork modern	9	native	-0.383675	0.0213063	666164	0.0244939	0.169
NovaScotia modern	8	native	-0.495968	0.0220391	649974	0.0232542	0.194
Philadelphia modern	9	native	-0.741704	0.0227161	789159	0.0262863	0.363
Quebec historic	10	native	-1.11566	0.023191	830061	0.0241551	0.465
Quebec modern	10	native	-0.719644	0.0222874	818592	0.0272308	0.554
StLouis historic	5	native	-0.909604	0.0321618	853761	0.0279017	0.703
StLouis modern	8	native	-0.707443	0.0237785	775024	0.0261703	0.68
