# Supplementary material for: Uncovering the genomic basis of an extraordinary plant invasion
Source: Sci Adv. 2022 Aug 24;8(34):eabo5115. doi: 10.1126/sciadv.abo5115 (PMC9401624; doi:10.1126/sciadv.abo5115)
Supplement: Supplementary file 2 — Table S1 to S3, and S5 to S9 [file sciadv.abo5115_tables_s1_to_s3_s5_to_s9.zip › sciadv.abo5115_table_s6.xlsx]

## Sheet: SNPs
Table S6. Top outlier SNPs (Z>50) located in gene regions.
comparision	Gene Index	scaffold	SNP position	Fst	ZFst	gene region	A. thaliana gene ID	A. artemisiifolia gene ID	annotation	GO
modern Europe vs. historical Europe	1	ScRABG7_5471;HRSCAF=43661	481275	0.291265	57.1236	mRNA, exon, CDS	AT1G09640	maker-ScRABG7_5471;HRSCAF=43661-augustus-gene-5.0	Translation elongation factor EF1B, gamma chain	GO:0005886;GO:0009506;GO:0005737;GO:0005576;GO:0005829;GO:0005773
modern Europe vs. historical Europe	2	ScRABG7_9177;HRSCAF=52496	119096	0.260731	51.1047	mRNA, exon, CDS	AT1G11950	maker-ScRABG7_9177;HRSCAF=52496-snap-gene-0.1	Transcription factor jumonji (jmjC) domain-containing protein	GO:0006355;GO:0000976;GO:0005634;GO:0033169;GO:0000785;GO:0031490;GO:0032454
modern Europe vs. historical Europe	2	ScRABG7_9177;HRSCAF=52496	119106	0.27464	53.8466	mRNA, exon, CDS	AT1G11950	maker-ScRABG7_9177;HRSCAF=52496-snap-gene-0.1	Transcription factor jumonji (jmjC) domain-containing protein	GO:0006355;GO:0000976;GO:0005634;GO:0033169;GO:0000785;GO:0031490;GO:0032454
modern Europe vs. historical Europe	2	ScRABG7_9177;HRSCAF=52496	119111	0.280021	54.9074	mRNA, exon, CDS	AT1G11950	maker-ScRABG7_9177;HRSCAF=52496-snap-gene-0.1	Transcription factor jumonji (jmjC) domain-containing protein	GO:0006355;GO:0000976;GO:0005634;GO:0033169;GO:0000785;GO:0031490;GO:0032454
modern Europe vs. historical Europe	3	ScRABG7_8059;HRSCAF=51378	70689	0.270812	53.092	mRNA, exon, CDS	AT1G21980	maker-ScRABG7_8059;HRSCAF=51378-snap-gene-0.29	phosphatidylinositol-4-phosphate 5-kinase 1	GO:0046854;GO:0016307;GO:0016308;GO:0051015;GO:0005737;GO:0003785;GO:0005886
modern Europe vs. historical Europe	4	ScRABG7_6576;HRSCAF=49895	52073	0.259068	50.7769	mRNA, exon, CDS	AT1G36160	maker-ScRABG7_6576;HRSCAF=49895-augustus-gene-0.5	acetyl-CoA carboxylase 1	GO:0009793;GO:0010072;GO:0009933;GO:0005737;GO:2001295;GO:0009631;GO:0005886;GO:0030497;GO:0009735;GO:0005634;GO:0048367;GO:0004075;GO:0048364;GO:0003989
modern Europe vs. historical Europe	4	ScRABG7_6576;HRSCAF=49895	52076	0.259094	50.7821	mRNA, exon, CDS	AT1G36160	maker-ScRABG7_6576;HRSCAF=49895-augustus-gene-0.5	acetyl-CoA carboxylase 1	GO:0009793;GO:0010072;GO:0009933;GO:0005737;GO:2001295;GO:0009631;GO:0005886;GO:0030497;GO:0009735;GO:0005634;GO:0048367;GO:0004075;GO:0048364;GO:0003989
modern Europe vs. historical Europe	4	ScRABG7_6576;HRSCAF=49895	52070	0.260466	51.0525	mRNA, exon, CDS	AT1G36160	maker-ScRABG7_6576;HRSCAF=49895-augustus-gene-0.5	acetyl-CoA carboxylase 1	GO:0009793;GO:0010072;GO:0009933;GO:0005737;GO:2001295;GO:0009631;GO:0005886;GO:0030497;GO:0009735;GO:0005634;GO:0048367;GO:0004075;GO:0048364;GO:0003989
modern Europe vs. historical Europe	4	ScRABG7_6576;HRSCAF=49895	52205	0.286837	56.2509	mRNA, exon, CDS	AT1G36160	maker-ScRABG7_6576;HRSCAF=49895-augustus-gene-0.5	acetyl-CoA carboxylase 1	GO:0009793;GO:0010072;GO:0009933;GO:0005737;GO:2001295;GO:0009631;GO:0005886;GO:0030497;GO:0009735;GO:0005634;GO:0048367;GO:0004075;GO:0048364;GO:0003989
modern Europe vs. historical Europe	4	ScRABG7_6576;HRSCAF=49895	52202	0.291674	57.2043	mRNA, exon, CDS	AT1G36160	maker-ScRABG7_6576;HRSCAF=49895-augustus-gene-0.5	acetyl-CoA carboxylase 1	GO:0009793;GO:0010072;GO:0009933;GO:0005737;GO:2001295;GO:0009631;GO:0005886;GO:0030497;GO:0009735;GO:0005634;GO:0048367;GO:0004075;GO:0048364;GO:0003989
modern Europe vs. historical Europe	5	ScRABG7_12;HRSCAF=180	244240	0.269047	52.7441	mRNA	AT1G47740	maker-ScRABG7_12;HRSCAF=180-snap-gene-2.44	PPPDE putative thiol peptidase family protein	GO:0101005;GO:0005737;GO:0070646;GO:0016579
modern Europe vs. historical Europe	6	ScRABG7_9432;HRSCAF=52751	344414	0.268479	52.6322	mRNA, exon, CDS	AT1G49740	maker-ScRABG7_9432;HRSCAF=52751-snap-gene-2.3	PLC-like phosphodiesterases superfamily protein	GO:0005576;GO:0009506;GO:0006629;GO:0008081
modern Europe vs. historical Europe	6	ScRABG7_9432;HRSCAF=52751	344377	0.271236	53.1754	mRNA	AT1G49740	maker-ScRABG7_9432;HRSCAF=52751-snap-gene-2.3	PLC-like phosphodiesterases superfamily protein	GO:0005576;GO:0009506;GO:0006629;GO:0008081
modern Europe vs. historical Europe	6	ScRABG7_9432;HRSCAF=52751	344418	0.302881	59.4135	mRNA, exon, CDS	AT1G49740	maker-ScRABG7_9432;HRSCAF=52751-snap-gene-2.3	PLC-like phosphodiesterases superfamily protein	GO:0005576;GO:0009506;GO:0006629;GO:0008081
modern Europe vs. historical Europe	7	ScRABG7_9446;HRSCAF=52765	15564	0.301618	59.1645	mRNA	AT1G52500	maker-ScRABG7_9446;HRSCAF=52765-snap-gene-0.9	MUTM homolog-1	GO:0019104;GO:0006979;GO:0006281;GO:0006284;GO:0140078;GO:0005634;GO:0006289;GO:0008534;GO:0008270;GO:0003906;GO:0003684
modern Europe vs. historical Europe	8	ScRABG7_11386;HRSCAF=54705	483576	0.304223	59.678	mRNA	AT1G80170	maker-ScRABG7_11386;HRSCAF=54705-snap-gene-4.22	Pectin lyase-like superfamily protein	GO:0005975;GO:0005515;GO:0004650;GO:0005576
modern Europe vs. historical Europe	9	ScRABG7_6168;HRSCAF=49487	145856	0.270366	53.0041	mRNA	AT2G13540	maker-ScRABG7_6168;HRSCAF=49487-snap-gene-1.34	ARM repeat superfamily protein	GO:0045292;GO:0005634;GO:0000184;GO:0005845;GO:0005739;GO:0031053;GO:0005846;GO:0000398;GO:0000339;GO:0009737;GO:0051028;GO:0000394;GO:0048574;GO:0005515;GO:1905392;GO:0003729
modern Europe vs. historical Europe	9	ScRABG7_6168;HRSCAF=49487	146098	0.272412	53.4073	mRNA, exon, CDS	AT2G13540	maker-ScRABG7_6168;HRSCAF=49487-snap-gene-1.34	ARM repeat superfamily protein	GO:0045292;GO:0005634;GO:0000184;GO:0005845;GO:0005739;GO:0031053;GO:0005846;GO:0000398;GO:0000339;GO:0009737;GO:0051028;GO:0000394;GO:0048574;GO:0005515;GO:1905392;GO:0003729
modern Europe vs. historical Europe	10	ScRABG7_9203;HRSCAF=52522	76471	0.298368	58.524	mRNA	AT2G24200	augustus_masked-ScRABG7_9203;HRSCAF=52522-processed-gene-0.9	Cytosol aminopeptidase family protein	GO:0005829;GO:0005773;GO:0030145;GO:0004177;GO:0016805;GO:0008235;GO:0006508;GO:0009570;GO:0046686;GO:0005737
modern Europe vs. historical Europe	11	ScRABG7_10688;HRSCAF=54007	13839	0.304155	59.6647	mRNA	AT2G27500	maker-ScRABG7_10688;HRSCAF=54007-snap-gene-0.11	Glycosyl hydrolase superfamily protein	GO:0005975;GO:0005634;GO:0005576;GO:0046658;GO:0005737;GO:0042973
modern Europe vs. historical Europe	11	ScRABG7_10688;HRSCAF=54007	13835	0.304211	59.6757	mRNA	AT2G27500	maker-ScRABG7_10688;HRSCAF=54007-snap-gene-0.11	Glycosyl hydrolase superfamily protein	GO:0005975;GO:0005634;GO:0005576;GO:0046658;GO:0005737;GO:0042973
modern Europe vs. historical Europe	11	ScRABG7_10688;HRSCAF=54007	13833	0.308043	60.4311	mRNA	AT2G27500	maker-ScRABG7_10688;HRSCAF=54007-snap-gene-0.11	Glycosyl hydrolase superfamily protein	GO:0005975;GO:0005634;GO:0005576;GO:0046658;GO:0005737;GO:0042973
modern Europe vs. historical Europe	12	ScRABG7_8723;HRSCAF=52042	108543	0.26156	51.2682	mRNA	AT2G35035	maker-ScRABG7_8723;HRSCAF=52042-augustus-gene-1.12	urease accessory protein D	GO:0016151;GO:0006807;GO:0005737;GO:1905182
modern Europe vs. historical Europe	12	ScRABG7_8723;HRSCAF=52042	108550	0.262707	51.4942	mRNA	AT2G35035	maker-ScRABG7_8723;HRSCAF=52042-augustus-gene-1.12	urease accessory protein D	GO:0016151;GO:0006807;GO:0005737;GO:1905182
modern Europe vs. historical Europe	13	ScRABG7_6094;HRSCAF=49139	199317	0.270735	53.0767	mRNA, exon, CDS	AT2G41480	maker-ScRABG7_6094;HRSCAF=49139-snap-gene-1.6	Peroxidase superfamily protein	GO:0009808;GO:0009664;GO:0005576;GO:0009505;GO:0004601;GO:0098869;GO:0055114;GO:0006950;GO:0020037;GO:0009506;GO:0006979
modern Europe vs. historical Europe	14	ScRABG7_10433;HRSCAF=53752	326202	0.299215	58.6909	five_prime_UTR, mRNA	AT3G21670	maker-ScRABG7_10433;HRSCAF=53752-augustus-gene-2.51	Major facilitator superfamily protein	GO:0055085;GO:0005829;GO:0015112;GO:0010167
modern Europe vs. historical Europe	15	ScRABG7_2276;HRSCAF=23622	157517	0.267161	52.3723	mRNA	AT3G29180	maker-ScRABG7_2276;HRSCAF=23622-snap-gene-1.18	Protein of unknown function (DUF1336)	GO:0005886;GO:0003674
modern Europe vs. historical Europe	15	ScRABG7_2276;HRSCAF=23622	157516	0.270984	53.1259	mRNA	AT3G29180	maker-ScRABG7_2276;HRSCAF=23622-snap-gene-1.18	Protein of unknown function (DUF1336)	GO:0005886;GO:0003674
modern Europe vs. historical Europe	15	ScRABG7_2276;HRSCAF=23622	157575	0.373434	73.3211	mRNA, exon, CDS	AT3G29180	maker-ScRABG7_2276;HRSCAF=23622-snap-gene-1.18	Protein of unknown function (DUF1336)	GO:0005886;GO:0003674
modern Europe vs. historical Europe	16	ScRABG7_8385;HRSCAF=51704	75105	0.259486	50.8593	mRNA, exon, CDS	AT4G13460	augustus_masked-ScRABG7_8385;HRSCAF=51704-processed-gene-0.24	SU(VAR)3-9 homolog 9	GO:0005515;GO:0005634;GO:0008270;GO:0034968;GO:0018024;GO:0080188;GO:0009294
modern Europe vs. historical Europe	16	ScRABG7_8385;HRSCAF=51704	75093	0.276822	54.2766	mRNA, exon, CDS	AT4G13460	augustus_masked-ScRABG7_8385;HRSCAF=51704-processed-gene-0.24	SU(VAR)3-9 homolog 9	GO:0005515;GO:0005634;GO:0008270;GO:0034968;GO:0018024;GO:0080188;GO:0009294
modern Europe vs. historical Europe	17	ScRABG7_7010;HRSCAF=50329	243296	0.260477	51.0547	mRNA, exon, CDS	AT4G27290	maker-ScRABG7_7010;HRSCAF=50329-snap-gene-1.7	S-locus lectin protein kinase family protein	GO:0004674;GO:0048544;GO:0005516;GO:0006468;GO:0005576;GO:0005886
modern Europe vs. historical Europe	17	ScRABG7_7010;HRSCAF=50329	243343	0.26137	51.2307	mRNA, exon, CDS	AT4G27290	maker-ScRABG7_7010;HRSCAF=50329-snap-gene-1.7	S-locus lectin protein kinase family protein	GO:0004674;GO:0048544;GO:0005516;GO:0006468;GO:0005576;GO:0005886
modern Europe vs. historical Europe	17	ScRABG7_7010;HRSCAF=50329	243302	0.262384	51.4307	mRNA, exon, CDS	AT4G27290	maker-ScRABG7_7010;HRSCAF=50329-snap-gene-1.7	S-locus lectin protein kinase family protein	GO:0004674;GO:0048544;GO:0005516;GO:0006468;GO:0005576;GO:0005886
modern Europe vs. historical Europe	18	ScRABG7_6894;HRSCAF=50213	184058	0.299693	58.7851	mRNA	AT4G28200	maker-ScRABG7_6894;HRSCAF=50213-augustus-gene-1.5		GO:0000462;GO:0034388;GO:0032040;GO:0005634;GO:0030515
modern Europe vs. historical Europe	18	ScRABG7_6894;HRSCAF=50213	184070	0.302703	59.3784	mRNA	AT4G28200	maker-ScRABG7_6894;HRSCAF=50213-augustus-gene-1.5		GO:0000462;GO:0034388;GO:0032040;GO:0005634;GO:0030515
modern Europe vs. historical Europe	18	ScRABG7_6894;HRSCAF=50213	184051	0.318953	62.5817	mRNA	AT4G28200	maker-ScRABG7_6894;HRSCAF=50213-augustus-gene-1.5		GO:0000462;GO:0034388;GO:0032040;GO:0005634;GO:0030515
modern Europe vs. historical Europe	19	ScRABG7_318;HRSCAF=6256	2985	0.296937	58.2419	mRNA, exon, five_prime_UTR	AT4G28880	augustus_masked-ScRABG7_318;HRSCAF=6256-processed-gene-0.1	casein kinase I-like 3	GO:0005634;GO:0004674;GO:0009785;GO:0005739;GO:0016055;GO:0005737;GO:0018105;GO:0009640;GO:0006897;GO:0009637;GO:0005515
modern Europe vs. historical Europe	20	ScRABG7_8879;HRSCAF=52198	135842	0.259819	50.925	mRNA	AT4G33865	maker-ScRABG7_8879;HRSCAF=52198-snap-gene-1.19	Ribosomal protein S14p/S29e family protein	GO:0022627;GO:0005886;GO:0006412
modern Europe vs. historical Europe	21	ScRABG7_12;HRSCAF=180	231660	0.272278	53.3809	mRNA	AT4G34350	maker-ScRABG7_12;HRSCAF=180-augustus-gene-2.1	4-hydroxy-3-methylbut-2-enyl diphosphate reductase	GO:0046429;GO:0019288;GO:0009570;GO:0051745;GO:0050992;GO:0005886;GO:0009507
modern Europe vs. historical Europe	21	ScRABG7_12;HRSCAF=180	231679	0.305988	60.0259	mRNA	AT4G34350	maker-ScRABG7_12;HRSCAF=180-augustus-gene-2.1	4-hydroxy-3-methylbut-2-enyl diphosphate reductase	GO:0046429;GO:0019288;GO:0009570;GO:0051745;GO:0050992;GO:0005886;GO:0009507
modern Europe vs. historical Europe	22	ScRABG7_768;HRSCAF=12309	215530	0.294571	57.7754	mRNA	AT5G47910	maker-ScRABG7_768;HRSCAF=12309-snap-gene-2.3	respiratory burst oxidase homologue D	GO:0072593;GO:0005515;GO:0043069;GO:0033500;GO:0006952;GO:0005794;GO:0005634;GO:0007231;GO:0009408;GO:0055114;GO:0050832;GO:0009611;GO:0016174;GO:0005886;GO:0071456;GO:0005509;GO:0009536
modern Europe vs. historical Europe	23	ScRABG7_11408;HRSCAF=54727	147569	0.267404	52.4202	mRNA	AT1G47740	maker-ScRABG7_11408;HRSCAF=54727-snap-gene-1.40	Major facilitator superfamily protein	NA
modern North America vs. Modern Europe	24	ScRABG7_105;HRSCAF=2089	294419	0.2445	51.736	mRNA, exon, five_prime_UTR	AT2G15790	maker-ScRABG7_105;HRSCAF=2089-snap-gene-2.3	peptidyl-prolyl cis-trans isomerase / cyclophilin-40 (CYP40) / rotamase	GO:0010582;GO:0005829;GO:0005737;GO:0016018;GO:0010050;GO:0000413;GO:0003755;GO:0006457
modern North America vs. Modern Europe	24	ScRABG7_105;HRSCAF=2089	294401	0.250345	52.9792	mRNA, exon, five_prime_UTR	AT2G15790	maker-ScRABG7_105;HRSCAF=2089-snap-gene-2.3	peptidyl-prolyl cis-trans isomerase / cyclophilin-40 (CYP40) / rotamase	GO:0010582;GO:0005829;GO:0005737;GO:0016018;GO:0010050;GO:0000413;GO:0003755;GO:0006457
modern North America vs. Modern Europe	25	ScRABG7_10754;HRSCAF=54073	96521	0.246996	52.2669	mRNA	AT2G21410	maker-ScRABG7_10754;HRSCAF=54073-augustus-gene-1.10	vacuolar proton ATPase A2	GO:0015986;GO:0009678;GO:0032119;GO:0031669;GO:0016887;GO:0005773;GO:0005739;GO:0009705;GO:0070072;GO:0005774;GO:0046961;GO:0016471;GO:0051117;GO:0005794;GO:0000220;GO:0045735;GO:0005737;GO:0007035;GO:0000325;GO:0043181
modern North America vs. Modern Europe	26	ScRABG7_8087;HRSCAF=51406	65197	0.248021	52.4849	mRNA	AT3G07660	augustus_masked-ScRABG7_8087;HRSCAF=51406-processed-gene-0.10	Kinase-related protein of unknown function (DUF1296)	GO:0005634;GO:0005829;GO:0003729;GO:0051082;GO:0008150

## Sheet: GO term description
Gene Index	GO	GO term description	type
1	GO:0005576	Cellular Component	extracellular region
1	GO:0005737	Cellular Component	cytoplasm
1	GO:0005773	Cellular Component	vacuole
1	GO:0005829	Cellular Component	cytosol
1	GO:0005886	Cellular Component	plasma membrane
1	GO:0009506	Cellular Component	plasmodesma
2	GO:0000785	Cellular Component	chromatin
2	GO:0000976	Molecular Function	transcription cis-regulatory region binding
2	GO:0005634	Cellular Component	nucleus
2	GO:0006355	Biological Process	regulation of transcription, DNA-templated
2	GO:0031490	Molecular Function	chromatin DNA binding
2	GO:0032454	Molecular Function	histone H3-methyl-lysine-9 demethylase activity
2	GO:0033169	Biological Process	histone H3-K9 demethylation
3	GO:0003785	Molecular Function	actin monomer binding
3	GO:0005737	Cellular Component	cytoplasm
3	GO:0005886	Cellular Component	plasma membrane
3	GO:0016307	Molecular Function	phosphatidylinositol phosphate kinase activity
3	GO:0016308	Molecular Function	1-phosphatidylinositol-4-phosphate 5-kinase activity
3	GO:0046854	Biological Process	phosphatidylinositol phosphate biosynthetic process
3	GO:0051015	Molecular Function	actin filament binding
4	GO:0003989	Molecular Function	acetyl-CoA carboxylase activity
4	GO:0004075	Molecular Function	biotin carboxylase activity
4	GO:0005634	Cellular Component	nucleus
4	GO:0005737	Cellular Component	cytoplasm
4	GO:0005886	Cellular Component	plasma membrane
4	GO:0009631	Biological Process	cold acclimation
4	GO:0009735	Biological Process	response to cytokinin
4	GO:0009793	Biological Process	embryo development ending in seed dormancy
4	GO:0009933	Biological Process	meristem structural organization
4	GO:0010072	Biological Process	primary shoot apical meristem specification
4	GO:0030497	Biological Process	fatty acid elongation
4	GO:0048364	Biological Process	root development
4	GO:0048367	Biological Process	shoot system development
4	GO:2001295	Biological Process	malonyl-CoA biosynthetic process
5	GO:0005737	Cellular Component	cytoplasm
5	GO:0016579	Biological Process	protein deubiquitination
5	GO:0070646	Biological Process	protein modification by small protein removal
5	GO:0101005	Molecular Function	deubiquitinase activity
6	GO:0005576	Cellular Component	extracellular region
6	GO:0006629	Biological Process	lipid metabolic process
6	GO:0008081	Molecular Function	phosphoric diester hydrolase activity
6	GO:0009506	Cellular Component	plasmodesma
7	GO:0003684	Molecular Function	damaged DNA binding
7	GO:0003906	Molecular Function	DNA-(apurinic or apyrimidinic site) endonuclease activity
7	GO:0005634	Cellular Component	nucleus
7	GO:0006281	Biological Process	DNA repair
7	GO:0006284	Biological Process	base-excision repair
7	GO:0006289	Biological Process	nucleotide-excision repair
7	GO:0006979	Biological Process	response to oxidative stress
7	GO:0008270	Molecular Function	zinc ion binding
7	GO:0008534	Molecular Function	oxidized purine nucleobase lesion DNA N-glycosylase activity
7	GO:0019104	Molecular Function	DNA N-glycosylase activity
7	GO:0140078	Molecular Function	class I DNA-(apurinic or apyrimidinic site) endonuclease activity
8	GO:0004650	Molecular Function	polygalacturonase activity
8	GO:0005515	Molecular Function	protein binding
8	GO:0005576	Cellular Component	extracellular region
8	GO:0005975	Biological Process	carbohydrate metabolic process
9	GO:0000184	Biological Process	nuclear-transcribed mRNA catabolic process, nonsense-mediated decay
9	GO:0000339	Molecular Function	RNA cap binding
9	GO:0000394	Biological Process	RNA splicing, via endonucleolytic cleavage and ligation
9	GO:0000398	Biological Process	mRNA splicing, via spliceosome
9	GO:0003729	Molecular Function	mRNA binding
9	GO:0005515	Molecular Function	protein binding
9	GO:0005634	Cellular Component	nucleus
9	GO:0005739	Cellular Component	mitochondrion
9	GO:0005845	Cellular Component	mRNA cap binding complex
9	GO:0005846	Cellular Component	nuclear cap binding complex
9	GO:0009737	Biological Process	response to abscisic acid
9	GO:0031053	Biological Process	primary miRNA processing
9	GO:0045292	Biological Process	mRNA cis splicing, via spliceosome
9	GO:0048574	Biological Process	ong-day photoperiodism, flowering
9	GO:0051028	Biological Process	mRNA transport
9	GO:1905392	Biological Process	plant organ morphogenesis
10	GO:0004177	Molecular Function	aminopeptidase activity
10	GO:0005737	Cellular Component	cytoplasm
10	GO:0005773	Cellular Component	vacuole
10	GO:0005829	Cellular Component	cytosol
10	GO:0006508	Biological Process	proteolysis
10	GO:0008235	Molecular Function	metalloexopeptidase activity
10	GO:0009570	Cellular Component	chloroplast stroma
10	GO:0016805	Molecular Function	dipeptidase activity
10	GO:0030145	Molecular Function	manganese ion binding
10	GO:0046686	Biological Process	response to cadmium ion
11	GO:0005576	Cellular Component	extracellular region
11	GO:0005634	Cellular Component	nucleus
11	GO:0005737	Cellular Component	cytoplasm
11	GO:0005975	Biological Process	carbohydrate metabolic process
11	GO:0042973	Molecular Function	glucan endo-1,3-beta-D-glucosidase activity
11	GO:0046658	Cellular Component	anchored component of plasma membrane
12	GO:0005737	Cellular Component	cytoplasm
12	GO:0006807	Biological Process	nitrogen compound metabolic process
12	GO:0016151	Molecular Function	nickel cation binding
12	GO:1905182	Biological Process	positive regulation of urease activity
13	GO:0004601	Molecular Function	peroxidase activity
13	GO:0005576	Cellular Component	extracellular region
13	GO:0006950	Biological Process	response to stress
13	GO:0006979	Biological Process	response to oxidative stress
13	GO:0009505	Cellular Component	plant-type cell wall
13	GO:0009506	Cellular Component	plasmodesma
13	GO:0009664	Biological Process	plant-type cell wall organization
13	GO:0009808	Biological Process	lignin metabolic process
13	GO:0020037	Molecular Function	heme binding
13	GO:0055114	Biological Process	obsolete oxidation-reduction process
13	GO:0098869	Biological Process	cellular oxidant detoxification
14	GO:0005829	Cellular Component	cytosol
14	GO:0010167	Biological Process	response to nitrate
14	GO:0015112	Molecular Function	nitrate transmembrane transporter activity
14	GO:0055085	Biological Process	transmembrane transport
15	GO:0003674	Molecular Function	molecular_function
15	GO:0005886	Cellular Component	plasma membrane
16	GO:0005515	Molecular Function	protein binding
16	GO:0005634	Cellular Component	nucleus
16	GO:0008270	Molecular Function	zinc ion binding
16	GO:0009294	Biological Process	DNA-mediated transformation
16	GO:0018024	Molecular Function	histone-lysine N-methyltransferase activity
16	GO:0034968	Biological Process	histone lysine methylation
16	GO:0080188	Biological Process	gene silencing by RNA-directed DNA methylation
17	GO:0004674	Molecular Function	protein serine/threonine kinase activity
17	GO:0005516	Molecular Function	calmodulin binding
17	GO:0005576	Cellular Component	extracellular region
17	GO:0005886	Cellular Component	plasma membrane
17	GO:0006468	Biological Process	protein phosphorylation
17	GO:0048544	Biological Process	recognition of pollen
18	GO:0000462	Biological Process	maturation of SSU-rRNA from tricistronic rRNA transcript (SSU-rRNA, 5.8S rRNA, LSU-rRNA)
18	GO:0005634	Cellular Component	nucleus
18	GO:0030515	Molecular Function	snoRNA binding
18	GO:0032040	Cellular Component	small-subunit processome
18	GO:0034388	Cellular Component	Pwp2p-containing subcomplex of 90S preribosome
19	GO:0004674	Molecular Function	protein serine/threonine kinase activity
19	GO:0005515	Molecular Function	protein binding
19	GO:0005634	Cellular Component	nucleus
19	GO:0005737	Cellular Component	cytoplasm
19	GO:0005739	Cellular Component	mitochondrion
19	GO:0006897	Biological Process	endocytosis
19	GO:0009637	Biological Process	response to blue light
19	GO:0009640	Biological Process	photomorphogenesis
19	GO:0009785	Biological Process	blue light signaling pathway
19	GO:0016055	Biological Process	Wnt signaling pathway
19	GO:0018105	Biological Process	peptidyl-serine phosphorylation
20	GO:0005886	Cellular Component	plasma membrane
20	GO:0006412	Biological Process	translation
20	GO:0022627	Cellular Component	cytosolic small ribosomal subunit
21	GO:0005886	Cellular Component	plasma membrane
21	GO:0009507	Cellular Component	chloroplast
21	GO:0009570	Cellular Component	chloroplast stroma
21	GO:0019288	Biological Process	isopentenyl diphosphate biosynthetic process, methylerythritol 4-phosphate pathway
21	GO:0046429	Molecular Function	4-hydroxy-3-methylbut-2-en-1-yl diphosphate synthase activity
21	GO:0050992	Biological Process	dimethylallyl diphosphate biosynthetic process
21	GO:0051745	Molecular Function	4-hydroxy-3-methylbut-2-en-1-yl diphosphate reductase activity
22	GO:0005509	Molecular Function	calcium ion binding
22	GO:0005515	Molecular Function	protein binding
22	GO:0005634	Cellular Component	nucleus
22	GO:0005794	Cellular Component	Golgi apparatus
22	GO:0005886	Cellular Component	plasma membrane
22	GO:0006952	Biological Process	defense response
22	GO:0007231	Biological Process	osmosensory signaling pathway
22	GO:0009408	Biological Process	response to heat
22	GO:0009536	Cellular Component	plastid
22	GO:0009611	Biological Process	response to wounding
22	GO:0016174	Molecular Function	NAD(P)H oxidase H2O2-forming activity
22	GO:0033500	Biological Process	carbohydrate homeostasis
22	GO:0043069	Biological Process	negative regulation of programmed cell death
22	GO:0050832	Biological Process	defense response to fungus
22	GO:0055114	Biological Process	obsolete oxidation-reduction process
22	GO:0071456	Biological Process	cellular response to hypoxia
22	GO:0072593	Biological Process	reactive oxygen species metabolic process
24	GO:0000413	Biological Process	protein peptidyl-prolyl isomerization
24	GO:0003755	Molecular Function	peptidyl-prolyl cis-trans isomerase activity
24	GO:0005737	Cellular Component	cytoplasm
24	GO:0005829	Cellular Component	cytosol
24	GO:0006457	Biological Process	protein folding
24	GO:0010050	Biological Process	vegetative phase change
24	GO:0010582	Biological Process	floral meristem determinacy
24	GO:0016018	Molecular Function	cyclosporin A binding
25	GO:0000220	Cellular Component	vacuolar proton-transporting V-type ATPase, V0 domain
25	GO:0000325	Cellular Component	plant-type vacuole
25	GO:0005737	Cellular Component	cytoplasm
25	GO:0005739	Cellular Component	mitochondrion
25	GO:0005773	Cellular Component	vacuole
25	GO:0005774	Cellular Component	vacuolar membrane
25	GO:0005794	Cellular Component	Golgi apparatus
25	GO:0007035	Biological Process	vacuolar acidification
25	GO:0009678	Molecular Function	pyrophosphate hydrolysis-driven proton transmembrane transporter activity
25	GO:0009705	Cellular Component	plant-type vacuole membrane
25	GO:0015986	Biological Process	proton motive force-driven ATP synthesis
25	GO:0016471	Cellular Component	vacuolar proton-transporting V-type ATPase complex
25	GO:0016887	Molecular Function	ATP hydrolysis activity
25	GO:0031669	Biological Process	cellular response to nutrient levels
25	GO:0032119	Biological Process	sequestering of zinc ion
25	GO:0043181	Biological Process	vacuolar sequestering
25	GO:0045735	Molecular Function	nutrient reservoir activity
25	GO:0046961	Molecular Function	proton-transporting ATPase activity, rotational mechanism
25	GO:0051117	Molecular Function	ATPase binding
25	GO:0070072	Biological Process	vacuolar proton-transporting V-type ATPase complex assembly
26	GO:0003729	Molecular Function	mRNA binding
26	GO:0005634	Cellular Component	nucleus
26	GO:0005829	Cellular Component	cytosol
26	GO:0008150	Biological Process	biological_process
26	GO:0051082	Molecular Function	unfolded protein binding
