# Supplementary material for: Uncovering the genomic basis of an extraordinary plant invasion
Source: Sci Adv. 2022 Aug 24;8(34):eabo5115. doi: 10.1126/sciadv.abo5115 (PMC9401624; doi:10.1126/sciadv.abo5115)
Supplement: Supplementary file 2 — Table S1 to S3, and S5 to S9 [file sciadv.abo5115_tables_s1_to_s3_s5_to_s9.zip › sciadv.abo5115_table_s9.xlsx]

## Sheet: Tabellenblatt1
Table S9. Fst between spatial groups. The weighted estimate of Fst between spatial group 1 and spatial group 2 are given.
spatial group 1	Latitude (spatial group 1)	Longitude (spatial group 1)	time period (spatial group 1)	continent (spatial group 1)	spatial group 2	Latitude (spatial group 2)	Longitude (spatial group 2)	time period (spatial group 2)	continent (spatial group 2)	Fst
Ames_modern	41.99	-93.62	modern	North America	Appeldorn_historic_older	52.17	6.13	historic	Europe	0.070528
Ames_modern	41.99	-93.62	modern	North America	Appeldorn_historic_younger	52.17	6.13	historic	Europe	0.02677
Ames_modern	41.99	-93.62	modern	North America	Appeldorn_modern	52.17	6.13	modern	Europe	0.10873
Ames_modern	41.99	-93.62	modern	North America	Berlin_historic	52.46	13.66	historic	Europe	0.02129
Ames_modern	41.99	-93.62	modern	North America	Berlin_modern	52.46	13.66	modern	Europe	0.078927
Ames_modern	41.99	-93.62	modern	North America	Bordeaux_historic	44.88	-0.44	historic	Europe	0.106806
Ames_modern	41.99	-93.62	modern	North America	Bordeaux_modern	44.88	-0.44	modern	Europe	0.027534
Ames_modern	41.99	-93.62	modern	North America	Boston_historic	42.32	-71.25	modern	North America	0.057216
Ames_modern	41.99	-93.62	modern	North America	Boston_modern	42.32	-71.25	modern	North America	0.056191
Ames_modern	41.99	-93.62	modern	North America	Brno_historic	49.31	16.82	historic	Europe	0.028713
Ames_modern	41.99	-93.62	modern	North America	Brno_modern	49.31	16.82	modern	Europe	0.098115
Ames_modern	41.99	-93.62	modern	North America	Caluire_historic	45.99	4.84	historic	Europe	0.068106
Ames_modern	41.99	-93.62	modern	North America	Caluire_modern	45.99	4.84	modern	Europe	0.020652
Ames_modern	41.99	-93.62	modern	North America	FLNorth_modern	29.86	-84.63	modern	North America	0.093576
Ames_modern	41.99	-93.62	modern	North America	FLSouth_historic	26.93	-80.97	historic	North America	0.149558
Ames_modern	41.99	-93.62	modern	North America	FLSouth_modern	26.93	-80.97	modern	North America	0.146676
Ames_modern	41.99	-93.62	modern	North America	Hamburg_historic_older	53.57	10	historic	Europe	0.083479
Ames_modern	41.99	-93.62	modern	North America	Hamburg_historic_younger	53.57	10	historic	Europe	0.019868
Ames_modern	41.99	-93.62	modern	North America	Innsbruck_historic	47.34	11.41	historic	Europe	0.031443
Ames_modern	41.99	-93.62	modern	North America	Innsbruck_modern	47.34	11.41	modern	Europe	0.163267
Ames_modern	41.99	-93.62	modern	North America	Monpellier_historic	43.43	5.22	historic	Europe	0.018745
Ames_modern	41.99	-93.62	modern	North America	Monpellier_modern	43.43	5.22	modern	Europe	0.038792
Ames_modern	41.99	-93.62	modern	North America	Montreal_modern	46.16	-74.52	modern	North America	0.041977
Ames_modern	41.99	-93.62	modern	North America	NewYork_historic	40.71	-73.96	historic	North America	0.061418
Ames_modern	41.99	-93.62	modern	North America	NewYork_modern	40.71	-73.96	modern	North America	0.081895
Ames_modern	41.99	-93.62	modern	North America	NovaScotia_modern	44.74	-65.51	modern	North America	0.087259
Ames_modern	41.99	-93.62	modern	North America	Orsova_historic	44.7	22.44	historic	Europe	0.080603
Ames_modern	41.99	-93.62	modern	North America	Orsova_modern	44.7	22.44	modern	Europe	0.081575
Ames_modern	41.99	-93.62	modern	North America	Philadelphia_modern	39.92	-75.3	modern	North America	0.051922
Ames_modern	41.99	-93.62	modern	North America	Prague_historic	50.07	14.58	historic	Europe	0.02354
Ames_modern	41.99	-93.62	modern	North America	Prague_modern	50.07	14.58	modern	Europe	0.099716
Ames_modern	41.99	-93.62	modern	North America	Quebec_historic	46.74	-71.37	historic	North America	0.045477
Ames_modern	41.99	-93.62	modern	North America	Quebec_modern	46.74	-71.37	modern	North America	0.038391
Ames_modern	41.99	-93.62	modern	North America	StGalmier_historic_older	45.59	4.4	historic	Europe	0.0332
Ames_modern	41.99	-93.62	modern	North America	StGalmier_historic_younger	45.59	4.4	historic	Europe	0.032875
Ames_modern	41.99	-93.62	modern	North America	StGalmier_modern	45.59	4.4	modern	Europe	0.028251
Ames_modern	41.99	-93.62	modern	North America	StLouis_historic	38.6	-90.4	historic	North America	0.006168
Ames_modern	41.99	-93.62	modern	North America	StLouis_modern	38.6	-90.4	modern	North America	0.021866
Appeldorn_historic_older	52.17	6.13	historic	Europe	Appeldorn_historic_younger	52.17	6.13	historic	Europe	0.050749
Appeldorn_historic_older	52.17	6.13	historic	Europe	Appeldorn_modern	52.17	6.13	modern	Europe	0.167382
Appeldorn_historic_older	52.17	6.13	historic	Europe	Berlin_historic	52.46	13.66	historic	Europe	0.055688
Appeldorn_historic_older	52.17	6.13	historic	Europe	Berlin_modern	52.46	13.66	modern	Europe	0.106362
Appeldorn_historic_older	52.17	6.13	historic	Europe	Bordeaux_historic	44.88	-0.44	historic	Europe	0.143439
Appeldorn_historic_older	52.17	6.13	historic	Europe	Bordeaux_modern	44.88	-0.44	modern	Europe	0.065711
Appeldorn_historic_older	52.17	6.13	historic	Europe	Boston_historic	42.32	-71.25	modern	North America	0.066351
Appeldorn_historic_older	52.17	6.13	historic	Europe	Boston_modern	42.32	-71.25	modern	North America	0.075234
Appeldorn_historic_older	52.17	6.13	historic	Europe	Brno_historic	49.31	16.82	historic	Europe	0.063905
Appeldorn_historic_older	52.17	6.13	historic	Europe	Brno_modern	49.31	16.82	modern	Europe	0.133938
Appeldorn_historic_older	52.17	6.13	historic	Europe	Caluire_historic	45.99	4.84	historic	Europe	0.099144
Appeldorn_historic_older	52.17	6.13	historic	Europe	Caluire_modern	45.99	4.84	modern	Europe	0.058164
Appeldorn_historic_older	52.17	6.13	historic	Europe	FLNorth_modern	29.86	-84.63	modern	North America	0.114411
Appeldorn_historic_older	52.17	6.13	historic	Europe	FLSouth_historic	26.93	-80.97	historic	North America	0.158117
Appeldorn_historic_older	52.17	6.13	historic	Europe	FLSouth_modern	26.93	-80.97	modern	North America	0.168451
Appeldorn_historic_older	52.17	6.13	historic	Europe	Hamburg_historic_older	53.57	10	historic	Europe	0.107719
Appeldorn_historic_older	52.17	6.13	historic	Europe	Hamburg_historic_younger	53.57	10	historic	Europe	0.052264
Appeldorn_historic_older	52.17	6.13	historic	Europe	Innsbruck_historic	47.34	11.41	historic	Europe	0.060477
Appeldorn_historic_older	52.17	6.13	historic	Europe	Innsbruck_modern	47.34	11.41	modern	Europe	0.200305
Appeldorn_historic_older	52.17	6.13	historic	Europe	Monpellier_historic	43.43	5.22	historic	Europe	0.060734
Appeldorn_historic_older	52.17	6.13	historic	Europe	Monpellier_modern	43.43	5.22	modern	Europe	0.072355
Appeldorn_historic_older	52.17	6.13	historic	Europe	Montreal_modern	46.16	-74.52	modern	North America	0.069425
Appeldorn_historic_older	52.17	6.13	historic	Europe	NewYork_historic	40.71	-73.96	historic	North America	0.068985
Appeldorn_historic_older	52.17	6.13	historic	Europe	NewYork_modern	40.71	-73.96	modern	North America	0.100733
Appeldorn_historic_older	52.17	6.13	historic	Europe	NovaScotia_modern	44.74	-65.51	modern	North America	0.103715
Appeldorn_historic_older	52.17	6.13	historic	Europe	Orsova_historic	44.7	22.44	historic	Europe	0.107113
Appeldorn_historic_older	52.17	6.13	historic	Europe	Orsova_modern	44.7	22.44	modern	Europe	0.114748
Appeldorn_historic_older	52.17	6.13	historic	Europe	Philadelphia_modern	39.92	-75.3	modern	North America	0.073276
Appeldorn_historic_older	52.17	6.13	historic	Europe	Prague_historic	50.07	14.58	historic	Europe	0.054652
Appeldorn_historic_older	52.17	6.13	historic	Europe	Prague_modern	50.07	14.58	modern	Europe	0.136978
Appeldorn_historic_older	52.17	6.13	historic	Europe	Quebec_historic	46.74	-71.37	historic	North America	0.059918
Appeldorn_historic_older	52.17	6.13	historic	Europe	Quebec_modern	46.74	-71.37	modern	North America	0.068424
Appeldorn_historic_older	52.17	6.13	historic	Europe	StGalmier_historic_older	45.59	4.4	historic	Europe	0.069163
Appeldorn_historic_older	52.17	6.13	historic	Europe	StGalmier_historic_younger	45.59	4.4	historic	Europe	0.064315
Appeldorn_historic_older	52.17	6.13	historic	Europe	StGalmier_modern	45.59	4.4	modern	Europe	0.071688
Appeldorn_historic_older	52.17	6.13	historic	Europe	StLouis_historic	38.6	-90.4	historic	North America	0.050873
Appeldorn_historic_older	52.17	6.13	historic	Europe	StLouis_modern	38.6	-90.4	modern	North America	0.079317
Appeldorn_historic_younger	52.17	6.13	historic	Europe	Appeldorn_modern	52.17	6.13	modern	Europe	0.122536
Appeldorn_historic_younger	52.17	6.13	historic	Europe	Berlin_historic	52.46	13.66	historic	Europe	0.007507
Appeldorn_historic_younger	52.17	6.13	historic	Europe	Berlin_modern	52.46	13.66	modern	Europe	0.056845
Appeldorn_historic_younger	52.17	6.13	historic	Europe	Bordeaux_historic	44.88	-0.44	historic	Europe	0.098579
Appeldorn_historic_younger	52.17	6.13	historic	Europe	Bordeaux_modern	44.88	-0.44	modern	Europe	0.01933
Appeldorn_historic_younger	52.17	6.13	historic	Europe	Boston_historic	42.32	-71.25	modern	North America	0.017836
Appeldorn_historic_younger	52.17	6.13	historic	Europe	Boston_modern	42.32	-71.25	modern	North America	0.025501
Appeldorn_historic_younger	52.17	6.13	historic	Europe	Brno_historic	49.31	16.82	historic	Europe	0.016302
Appeldorn_historic_younger	52.17	6.13	historic	Europe	Brno_modern	49.31	16.82	modern	Europe	0.087494
Appeldorn_historic_younger	52.17	6.13	historic	Europe	Caluire_historic	45.99	4.84	historic	Europe	0.055135
Appeldorn_historic_younger	52.17	6.13	historic	Europe	Caluire_modern	45.99	4.84	modern	Europe	0.01235
Appeldorn_historic_younger	52.17	6.13	historic	Europe	FLNorth_modern	29.86	-84.63	modern	North America	0.063713
Appeldorn_historic_younger	52.17	6.13	historic	Europe	FLSouth_historic	26.93	-80.97	historic	North America	0.107745
Appeldorn_historic_younger	52.17	6.13	historic	Europe	FLSouth_modern	26.93	-80.97	modern	North America	0.118423
Appeldorn_historic_younger	52.17	6.13	historic	Europe	Hamburg_historic_older	53.57	10	historic	Europe	0.05696
Appeldorn_historic_younger	52.17	6.13	historic	Europe	Hamburg_historic_younger	53.57	10	historic	Europe	0.003846
Appeldorn_historic_younger	52.17	6.13	historic	Europe	Innsbruck_historic	47.34	11.41	historic	Europe	0.012911
Appeldorn_historic_younger	52.17	6.13	historic	Europe	Innsbruck_modern	47.34	11.41	modern	Europe	0.155282
Appeldorn_historic_younger	52.17	6.13	historic	Europe	Monpellier_historic	43.43	5.22	historic	Europe	0.013514
Appeldorn_historic_younger	52.17	6.13	historic	Europe	Monpellier_modern	43.43	5.22	modern	Europe	0.024016
Appeldorn_historic_younger	52.17	6.13	historic	Europe	Montreal_modern	46.16	-74.52	modern	North America	0.019664
Appeldorn_historic_younger	52.17	6.13	historic	Europe	NewYork_historic	40.71	-73.96	historic	North America	0.018227
Appeldorn_historic_younger	52.17	6.13	historic	Europe	NewYork_modern	40.71	-73.96	modern	North America	0.052325
Appeldorn_historic_younger	52.17	6.13	historic	Europe	NovaScotia_modern	44.74	-65.51	modern	North America	0.056325
Appeldorn_historic_younger	52.17	6.13	historic	Europe	Orsova_historic	44.7	22.44	historic	Europe	0.060815
Appeldorn_historic_younger	52.17	6.13	historic	Europe	Orsova_modern	44.7	22.44	modern	Europe	0.068459
Appeldorn_historic_younger	52.17	6.13	historic	Europe	Philadelphia_modern	39.92	-75.3	modern	North America	0.022436
Appeldorn_historic_younger	52.17	6.13	historic	Europe	Prague_historic	50.07	14.58	historic	Europe	0.009028
Appeldorn_historic_younger	52.17	6.13	historic	Europe	Prague_modern	50.07	14.58	modern	Europe	0.090891
Appeldorn_historic_younger	52.17	6.13	historic	Europe	Quebec_historic	46.74	-71.37	historic	North America	0.012048
Appeldorn_historic_younger	52.17	6.13	historic	Europe	Quebec_modern	46.74	-71.37	modern	North America	0.017981
Appeldorn_historic_younger	52.17	6.13	historic	Europe	StGalmier_historic_older	45.59	4.4	historic	Europe	0.021062
Appeldorn_historic_younger	52.17	6.13	historic	Europe	StGalmier_historic_younger	45.59	4.4	historic	Europe	0.016732
Appeldorn_historic_younger	52.17	6.13	historic	Europe	StGalmier_modern	45.59	4.4	modern	Europe	0.023744
Appeldorn_historic_younger	52.17	6.13	historic	Europe	StLouis_historic	38.6	-90.4	historic	North America	0.006507
Appeldorn_historic_younger	52.17	6.13	historic	Europe	StLouis_modern	38.6	-90.4	modern	North America	0.033789
Appeldorn_modern	52.17	6.13	modern	Europe	Berlin_historic	52.46	13.66	historic	Europe	0.120659
Appeldorn_modern	52.17	6.13	modern	Europe	Berlin_modern	52.46	13.66	modern	Europe	0.178671
Appeldorn_modern	52.17	6.13	modern	Europe	Bordeaux_historic	44.88	-0.44	historic	Europe	0.207029
Appeldorn_modern	52.17	6.13	modern	Europe	Bordeaux_modern	44.88	-0.44	modern	Europe	0.123765
Appeldorn_modern	52.17	6.13	modern	Europe	Boston_historic	42.32	-71.25	modern	North America	0.150163
Appeldorn_modern	52.17	6.13	modern	Europe	Boston_modern	42.32	-71.25	modern	North America	0.151142
Appeldorn_modern	52.17	6.13	modern	Europe	Brno_historic	49.31	16.82	historic	Europe	0.125325
Appeldorn_modern	52.17	6.13	modern	Europe	Brno_modern	49.31	16.82	modern	Europe	0.199298
Appeldorn_modern	52.17	6.13	modern	Europe	Caluire_historic	45.99	4.84	historic	Europe	0.168305
Appeldorn_modern	52.17	6.13	modern	Europe	Caluire_modern	45.99	4.84	modern	Europe	0.12072
Appeldorn_modern	52.17	6.13	modern	Europe	FLNorth_modern	29.86	-84.63	modern	North America	0.185668
Appeldorn_modern	52.17	6.13	modern	Europe	FLSouth_historic	26.93	-80.97	historic	North America	0.247041
Appeldorn_modern	52.17	6.13	modern	Europe	FLSouth_modern	26.93	-80.97	modern	North America	0.239557
Appeldorn_modern	52.17	6.13	modern	Europe	Hamburg_historic_older	53.57	10	historic	Europe	0.183584
Appeldorn_modern	52.17	6.13	modern	Europe	Hamburg_historic_younger	53.57	10	historic	Europe	0.122287
Appeldorn_modern	52.17	6.13	modern	Europe	Innsbruck_historic	47.34	11.41	historic	Europe	0.128807
Appeldorn_modern	52.17	6.13	modern	Europe	Innsbruck_modern	47.34	11.41	modern	Europe	0.262749
Appeldorn_modern	52.17	6.13	modern	Europe	Monpellier_historic	43.43	5.22	historic	Europe	0.105188
Appeldorn_modern	52.17	6.13	modern	Europe	Monpellier_modern	43.43	5.22	modern	Europe	0.138498
Appeldorn_modern	52.17	6.13	modern	Europe	Montreal_modern	46.16	-74.52	modern	North America	0.140831
Appeldorn_modern	52.17	6.13	modern	Europe	NewYork_historic	40.71	-73.96	historic	North America	0.157864
Appeldorn_modern	52.17	6.13	modern	Europe	NewYork_modern	40.71	-73.96	modern	North America	0.176789
Appeldorn_modern	52.17	6.13	modern	Europe	NovaScotia_modern	44.74	-65.51	modern	North America	0.179787
Appeldorn_modern	52.17	6.13	modern	Europe	Orsova_historic	44.7	22.44	historic	Europe	0.176676
Appeldorn_modern	52.17	6.13	modern	Europe	Orsova_modern	44.7	22.44	modern	Europe	0.181045
Appeldorn_modern	52.17	6.13	modern	Europe	Philadelphia_modern	39.92	-75.3	modern	North America	0.147589
Appeldorn_modern	52.17	6.13	modern	Europe	Prague_historic	50.07	14.58	historic	Europe	0.11312
Appeldorn_modern	52.17	6.13	modern	Europe	Prague_modern	50.07	14.58	modern	Europe	0.195927
Appeldorn_modern	52.17	6.13	modern	Europe	Quebec_historic	46.74	-71.37	historic	North America	0.140056
Appeldorn_modern	52.17	6.13	modern	Europe	Quebec_modern	46.74	-71.37	modern	North America	0.136547
Appeldorn_modern	52.17	6.13	modern	Europe	StGalmier_historic_older	45.59	4.4	historic	Europe	0.133102
Appeldorn_modern	52.17	6.13	modern	Europe	StGalmier_historic_younger	45.59	4.4	historic	Europe	0.132997
Appeldorn_modern	52.17	6.13	modern	Europe	StGalmier_modern	45.59	4.4	modern	Europe	0.13208
Appeldorn_modern	52.17	6.13	modern	Europe	StLouis_historic	38.6	-90.4	historic	North America	0.115038
Appeldorn_modern	52.17	6.13	modern	Europe	StLouis_modern	38.6	-90.4	modern	North America	0.129925
Berlin_historic	52.46	13.66	historic	Europe	Berlin_modern	52.46	13.66	modern	Europe	0.067773
Berlin_historic	52.46	13.66	historic	Europe	Bordeaux_historic	44.88	-0.44	historic	Europe	0.098512
Berlin_historic	52.46	13.66	historic	Europe	Bordeaux_modern	44.88	-0.44	modern	Europe	0.023563
Berlin_historic	52.46	13.66	historic	Europe	Boston_historic	42.32	-71.25	modern	North America	0.031073
Berlin_historic	52.46	13.66	historic	Europe	Boston_modern	42.32	-71.25	modern	North America	0.036741
Berlin_historic	52.46	13.66	historic	Europe	Brno_historic	49.31	16.82	historic	Europe	0.018413
Berlin_historic	52.46	13.66	historic	Europe	Brno_modern	49.31	16.82	modern	Europe	0.089303
Berlin_historic	52.46	13.66	historic	Europe	Caluire_historic	45.99	4.84	historic	Europe	0.051812
Berlin_historic	52.46	13.66	historic	Europe	Caluire_modern	45.99	4.84	modern	Europe	0.011653
Berlin_historic	52.46	13.66	historic	Europe	FLNorth_modern	29.86	-84.63	modern	North America	0.073497
Berlin_historic	52.46	13.66	historic	Europe	FLSouth_historic	26.93	-80.97	historic	North America	0.121349
Berlin_historic	52.46	13.66	historic	Europe	FLSouth_modern	26.93	-80.97	modern	North America	0.129369
Berlin_historic	52.46	13.66	historic	Europe	Hamburg_historic_older	53.57	10	historic	Europe	0.064043
Berlin_historic	52.46	13.66	historic	Europe	Hamburg_historic_younger	53.57	10	historic	Europe	0.006161
Berlin_historic	52.46	13.66	historic	Europe	Innsbruck_historic	47.34	11.41	historic	Europe	0.011815
Berlin_historic	52.46	13.66	historic	Europe	Innsbruck_modern	47.34	11.41	modern	Europe	0.156545
Berlin_historic	52.46	13.66	historic	Europe	Monpellier_historic	43.43	5.22	historic	Europe	0.014269
Berlin_historic	52.46	13.66	historic	Europe	Monpellier_modern	43.43	5.22	modern	Europe	0.027035
Berlin_historic	52.46	13.66	historic	Europe	Montreal_modern	46.16	-74.52	modern	North America	0.028929
Berlin_historic	52.46	13.66	historic	Europe	NewYork_historic	40.71	-73.96	historic	North America	0.033087
Berlin_historic	52.46	13.66	historic	Europe	NewYork_modern	40.71	-73.96	modern	North America	0.063424
Berlin_historic	52.46	13.66	historic	Europe	NovaScotia_modern	44.74	-65.51	modern	North America	0.066567
Berlin_historic	52.46	13.66	historic	Europe	Orsova_historic	44.7	22.44	historic	Europe	0.06112
Berlin_historic	52.46	13.66	historic	Europe	Orsova_modern	44.7	22.44	modern	Europe	0.067722
Berlin_historic	52.46	13.66	historic	Europe	Philadelphia_modern	39.92	-75.3	modern	North America	0.034535
Berlin_historic	52.46	13.66	historic	Europe	Prague_historic	50.07	14.58	historic	Europe	0.011965
Berlin_historic	52.46	13.66	historic	Europe	Prague_modern	50.07	14.58	modern	Europe	0.091565
Berlin_historic	52.46	13.66	historic	Europe	Quebec_historic	46.74	-71.37	historic	North America	0.022735
Berlin_historic	52.46	13.66	historic	Europe	Quebec_modern	46.74	-71.37	modern	North America	0.025241
Berlin_historic	52.46	13.66	historic	Europe	StGalmier_historic_older	45.59	4.4	historic	Europe	0.017501
Berlin_historic	52.46	13.66	historic	Europe	StGalmier_historic_younger	45.59	4.4	historic	Europe	0.015322
Berlin_historic	52.46	13.66	historic	Europe	StGalmier_modern	45.59	4.4	modern	Europe	0.020097
Berlin_historic	52.46	13.66	historic	Europe	StLouis_historic	38.6	-90.4	historic	North America	0.002225
Berlin_historic	52.46	13.66	historic	Europe	StLouis_modern	38.6	-90.4	modern	North America	0.02642
Berlin_modern	52.46	13.66	modern	Europe	Bordeaux_historic	44.88	-0.44	historic	Europe	0.165861
Berlin_modern	52.46	13.66	modern	Europe	Bordeaux_modern	44.88	-0.44	modern	Europe	0.070048
Berlin_modern	52.46	13.66	modern	Europe	Boston_historic	42.32	-71.25	modern	North America	0.060245
Berlin_modern	52.46	13.66	modern	Europe	Boston_modern	42.32	-71.25	modern	North America	0.055824
Berlin_modern	52.46	13.66	modern	Europe	Brno_historic	49.31	16.82	historic	Europe	0.072842
Berlin_modern	52.46	13.66	modern	Europe	Brno_modern	49.31	16.82	modern	Europe	0.129309
Berlin_modern	52.46	13.66	modern	Europe	Caluire_historic	45.99	4.84	historic	Europe	0.116671
Berlin_modern	52.46	13.66	modern	Europe	Caluire_modern	45.99	4.84	modern	Europe	0.056501
Berlin_modern	52.46	13.66	modern	Europe	FLNorth_modern	29.86	-84.63	modern	North America	0.095629
Berlin_modern	52.46	13.66	modern	Europe	FLSouth_historic	26.93	-80.97	historic	North America	0.163565
Berlin_modern	52.46	13.66	modern	Europe	FLSouth_modern	26.93	-80.97	modern	North America	0.147864
Berlin_modern	52.46	13.66	modern	Europe	Hamburg_historic_older	53.57	10	historic	Europe	0.093096
Berlin_modern	52.46	13.66	modern	Europe	Hamburg_historic_younger	53.57	10	historic	Europe	0.057846
Berlin_modern	52.46	13.66	modern	Europe	Innsbruck_historic	47.34	11.41	historic	Europe	0.069415
Berlin_modern	52.46	13.66	modern	Europe	Innsbruck_modern	47.34	11.41	modern	Europe	0.195179
Berlin_modern	52.46	13.66	modern	Europe	Monpellier_historic	43.43	5.22	historic	Europe	0.074813
Berlin_modern	52.46	13.66	modern	Europe	Monpellier_modern	43.43	5.22	modern	Europe	0.067106
Berlin_modern	52.46	13.66	modern	Europe	Montreal_modern	46.16	-74.52	modern	North America	0.044018
Berlin_modern	52.46	13.66	modern	Europe	NewYork_historic	40.71	-73.96	historic	North America	0.067228
Berlin_modern	52.46	13.66	modern	Europe	NewYork_modern	40.71	-73.96	modern	North America	0.083346
Berlin_modern	52.46	13.66	modern	Europe	NovaScotia_modern	44.74	-65.51	modern	North America	0.088493
Berlin_modern	52.46	13.66	modern	Europe	Orsova_historic	44.7	22.44	historic	Europe	0.121584
Berlin_modern	52.46	13.66	modern	Europe	Orsova_modern	44.7	22.44	modern	Europe	0.122405
Berlin_modern	52.46	13.66	modern	Europe	Philadelphia_modern	39.92	-75.3	modern	North America	0.051325
Berlin_modern	52.46	13.66	modern	Europe	Prague_historic	50.07	14.58	historic	Europe	0.064222
Berlin_modern	52.46	13.66	modern	Europe	Prague_modern	50.07	14.58	modern	Europe	0.132374
Berlin_modern	52.46	13.66	modern	Europe	Quebec_historic	46.74	-71.37	historic	North America	0.049332
Berlin_modern	52.46	13.66	modern	Europe	Quebec_modern	46.74	-71.37	modern	North America	0.046407
Berlin_modern	52.46	13.66	modern	Europe	StGalmier_historic_older	45.59	4.4	historic	Europe	0.0803
Berlin_modern	52.46	13.66	modern	Europe	StGalmier_historic_younger	45.59	4.4	historic	Europe	0.074881
Berlin_modern	52.46	13.66	modern	Europe	StGalmier_modern	45.59	4.4	modern	Europe	0.069824
Berlin_modern	52.46	13.66	modern	Europe	StLouis_historic	38.6	-90.4	historic	North America	0.075304
Berlin_modern	52.46	13.66	modern	Europe	StLouis_modern	38.6	-90.4	modern	North America	0.084439
Bordeaux_historic	44.88	-0.44	historic	Europe	Bordeaux_modern	44.88	-0.44	modern	Europe	0.112299
Bordeaux_historic	44.88	-0.44	historic	Europe	Boston_historic	42.32	-71.25	modern	North America	0.113867
Bordeaux_historic	44.88	-0.44	historic	Europe	Boston_modern	42.32	-71.25	modern	North America	0.131624
Bordeaux_historic	44.88	-0.44	historic	Europe	Brno_historic	49.31	16.82	historic	Europe	0.106536
Bordeaux_historic	44.88	-0.44	historic	Europe	Brno_modern	49.31	16.82	modern	Europe	0.18993
Bordeaux_historic	44.88	-0.44	historic	Europe	Caluire_historic	45.99	4.84	historic	Europe	0.14064
Bordeaux_historic	44.88	-0.44	historic	Europe	Caluire_modern	45.99	4.84	modern	Europe	0.107189
Bordeaux_historic	44.88	-0.44	historic	Europe	FLNorth_modern	29.86	-84.63	modern	North America	0.16665
Bordeaux_historic	44.88	-0.44	historic	Europe	FLSouth_historic	26.93	-80.97	historic	North America	0.206058
Bordeaux_historic	44.88	-0.44	historic	Europe	FLSouth_modern	26.93	-80.97	modern	North America	0.219464
Bordeaux_historic	44.88	-0.44	historic	Europe	Hamburg_historic_older	53.57	10	historic	Europe	0.158585
Bordeaux_historic	44.88	-0.44	historic	Europe	Hamburg_historic_younger	53.57	10	historic	Europe	0.097356
Bordeaux_historic	44.88	-0.44	historic	Europe	Innsbruck_historic	47.34	11.41	historic	Europe	0.107239
Bordeaux_historic	44.88	-0.44	historic	Europe	Innsbruck_modern	47.34	11.41	modern	Europe	0.257591
Bordeaux_historic	44.88	-0.44	historic	Europe	Monpellier_historic	43.43	5.22	historic	Europe	0.098829
Bordeaux_historic	44.88	-0.44	historic	Europe	Monpellier_modern	43.43	5.22	modern	Europe	0.126668
Bordeaux_historic	44.88	-0.44	historic	Europe	Montreal_modern	46.16	-74.52	modern	North America	0.126316
Bordeaux_historic	44.88	-0.44	historic	Europe	NewYork_historic	40.71	-73.96	historic	North America	0.117553
Bordeaux_historic	44.88	-0.44	historic	Europe	NewYork_modern	40.71	-73.96	modern	North America	0.158429
Bordeaux_historic	44.88	-0.44	historic	Europe	NovaScotia_modern	44.74	-65.51	modern	North America	0.154646
Bordeaux_historic	44.88	-0.44	historic	Europe	Orsova_historic	44.7	22.44	historic	Europe	0.148618
Bordeaux_historic	44.88	-0.44	historic	Europe	Orsova_modern	44.7	22.44	modern	Europe	0.162411
Bordeaux_historic	44.88	-0.44	historic	Europe	Philadelphia_modern	39.92	-75.3	modern	North America	0.130282
Bordeaux_historic	44.88	-0.44	historic	Europe	Prague_historic	50.07	14.58	historic	Europe	0.094459
Bordeaux_historic	44.88	-0.44	historic	Europe	Prague_modern	50.07	14.58	modern	Europe	0.192897
Bordeaux_historic	44.88	-0.44	historic	Europe	Quebec_historic	46.74	-71.37	historic	North America	0.107098
Bordeaux_historic	44.88	-0.44	historic	Europe	Quebec_modern	46.74	-71.37	modern	North America	0.122378
Bordeaux_historic	44.88	-0.44	historic	Europe	StGalmier_historic_older	45.59	4.4	historic	Europe	0.109692
Bordeaux_historic	44.88	-0.44	historic	Europe	StGalmier_historic_younger	45.59	4.4	historic	Europe	0.107316
Bordeaux_historic	44.88	-0.44	historic	Europe	StGalmier_modern	45.59	4.4	modern	Europe	0.123439
Bordeaux_historic	44.88	-0.44	historic	Europe	StLouis_historic	38.6	-90.4	historic	North America	0.087232
Bordeaux_historic	44.88	-0.44	historic	Europe	StLouis_modern	38.6	-90.4	modern	North America	0.12002
Bordeaux_modern	44.88	-0.44	modern	Europe	Boston_historic	42.32	-71.25	modern	North America	0.041694
Bordeaux_modern	44.88	-0.44	modern	Europe	Boston_modern	42.32	-71.25	modern	North America	0.045196
Bordeaux_modern	44.88	-0.44	modern	Europe	Brno_historic	49.31	16.82	historic	Europe	0.029522
Bordeaux_modern	44.88	-0.44	modern	Europe	Brno_modern	49.31	16.82	modern	Europe	0.097212
Bordeaux_modern	44.88	-0.44	modern	Europe	Caluire_historic	45.99	4.84	historic	Europe	0.06976
Bordeaux_modern	44.88	-0.44	modern	Europe	Caluire_modern	45.99	4.84	modern	Europe	0.02232
Bordeaux_modern	44.88	-0.44	modern	Europe	FLNorth_modern	29.86	-84.63	modern	North America	0.084237
Bordeaux_modern	44.88	-0.44	modern	Europe	FLSouth_historic	26.93	-80.97	historic	North America	0.134082
Bordeaux_modern	44.88	-0.44	modern	Europe	FLSouth_modern	26.93	-80.97	modern	North America	0.138037
Bordeaux_modern	44.88	-0.44	modern	Europe	Hamburg_historic_older	53.57	10	historic	Europe	0.075269
Bordeaux_modern	44.88	-0.44	modern	Europe	Hamburg_historic_younger	53.57	10	historic	Europe	0.018628
Bordeaux_modern	44.88	-0.44	modern	Europe	Innsbruck_historic	47.34	11.41	historic	Europe	0.0296
Bordeaux_modern	44.88	-0.44	modern	Europe	Innsbruck_modern	47.34	11.41	modern	Europe	0.165149
Bordeaux_modern	44.88	-0.44	modern	Europe	Monpellier_historic	43.43	5.22	historic	Europe	0.025594
Bordeaux_modern	44.88	-0.44	modern	Europe	Monpellier_modern	43.43	5.22	modern	Europe	0.036463
Bordeaux_modern	44.88	-0.44	modern	Europe	Montreal_modern	46.16	-74.52	modern	North America	0.035042
Bordeaux_modern	44.88	-0.44	modern	Europe	NewYork_historic	40.71	-73.96	historic	North America	0.045117
Bordeaux_modern	44.88	-0.44	modern	Europe	NewYork_modern	40.71	-73.96	modern	North America	0.072262
Bordeaux_modern	44.88	-0.44	modern	Europe	NovaScotia_modern	44.74	-65.51	modern	North America	0.076904
Bordeaux_modern	44.88	-0.44	modern	Europe	Orsova_historic	44.7	22.44	historic	Europe	0.075356
Bordeaux_modern	44.88	-0.44	modern	Europe	Orsova_modern	44.7	22.44	modern	Europe	0.078836
Bordeaux_modern	44.88	-0.44	modern	Europe	Philadelphia_modern	39.92	-75.3	modern	North America	0.042791
Bordeaux_modern	44.88	-0.44	modern	Europe	Prague_historic	50.07	14.58	historic	Europe	0.022492
Bordeaux_modern	44.88	-0.44	modern	Europe	Prague_modern	50.07	14.58	modern	Europe	0.099289
Bordeaux_modern	44.88	-0.44	modern	Europe	Quebec_historic	46.74	-71.37	historic	North America	0.031726
Bordeaux_modern	44.88	-0.44	modern	Europe	Quebec_modern	46.74	-71.37	modern	North America	0.03325
Bordeaux_modern	44.88	-0.44	modern	Europe	StGalmier_historic_older	45.59	4.4	historic	Europe	0.035547
Bordeaux_modern	44.88	-0.44	modern	Europe	StGalmier_historic_younger	45.59	4.4	historic	Europe	0.032302
Bordeaux_modern	44.88	-0.44	modern	Europe	StGalmier_modern	45.59	4.4	modern	Europe	0.032531
Bordeaux_modern	44.88	-0.44	modern	Europe	StLouis_historic	38.6	-90.4	historic	North America	0.016809
Bordeaux_modern	44.88	-0.44	modern	Europe	StLouis_modern	38.6	-90.4	modern	North America	0.039033
Boston_historic	42.32	-71.25	modern	North America	Boston_modern	42.32	-71.25	modern	North America	0.015432
Boston_historic	42.32	-71.25	modern	North America	Brno_historic	49.31	16.82	historic	Europe	0.039693
Boston_historic	42.32	-71.25	modern	North America	Brno_modern	49.31	16.82	modern	Europe	0.114358
Boston_historic	42.32	-71.25	modern	North America	Caluire_historic	45.99	4.84	historic	Europe	0.076156
Boston_historic	42.32	-71.25	modern	North America	Caluire_modern	45.99	4.84	modern	Europe	0.037554
Boston_historic	42.32	-71.25	modern	North America	FLNorth_modern	29.86	-84.63	modern	North America	0.056021
Boston_historic	42.32	-71.25	modern	North America	FLSouth_historic	26.93	-80.97	historic	North America	0.091556
Boston_historic	42.32	-71.25	modern	North America	FLSouth_modern	26.93	-80.97	modern	North America	0.109854
Boston_historic	42.32	-71.25	modern	North America	Hamburg_historic_older	53.57	10	historic	Europe	0.059036
Boston_historic	42.32	-71.25	modern	North America	Hamburg_historic_younger	53.57	10	historic	Europe	0.024562
Boston_historic	42.32	-71.25	modern	North America	Innsbruck_historic	47.34	11.41	historic	Europe	0.038696
Boston_historic	42.32	-71.25	modern	North America	Innsbruck_modern	47.34	11.41	modern	Europe	0.180402
Boston_historic	42.32	-71.25	modern	North America	Monpellier_historic	43.43	5.22	historic	Europe	0.037425
Boston_historic	42.32	-71.25	modern	North America	Monpellier_modern	43.43	5.22	modern	Europe	0.047983
Boston_historic	42.32	-71.25	modern	North America	Montreal_modern	46.16	-74.52	modern	North America	0.024131
Boston_historic	42.32	-71.25	modern	North America	NewYork_historic	40.71	-73.96	historic	North America	0.003261
Boston_historic	42.32	-71.25	modern	North America	NewYork_modern	40.71	-73.96	modern	North America	0.045273
Boston_historic	42.32	-71.25	modern	North America	NovaScotia_modern	44.74	-65.51	modern	North America	0.04318
Boston_historic	42.32	-71.25	modern	North America	Orsova_historic	44.7	22.44	historic	Europe	0.079903
Boston_historic	42.32	-71.25	modern	North America	Orsova_modern	44.7	22.44	modern	Europe	0.093114
Boston_historic	42.32	-71.25	modern	North America	Philadelphia_modern	39.92	-75.3	modern	North America	0.018904
Boston_historic	42.32	-71.25	modern	North America	Prague_historic	50.07	14.58	historic	Europe	0.02502
Boston_historic	42.32	-71.25	modern	North America	Prague_modern	50.07	14.58	modern	Europe	0.116788
Boston_historic	42.32	-71.25	modern	North America	Quebec_historic	46.74	-71.37	historic	North America	0.010803
Boston_historic	42.32	-71.25	modern	North America	Quebec_modern	46.74	-71.37	modern	North America	0.028172
Boston_historic	42.32	-71.25	modern	North America	StGalmier_historic_older	45.59	4.4	historic	Europe	0.048063
Boston_historic	42.32	-71.25	modern	North America	StGalmier_historic_younger	45.59	4.4	historic	Europe	0.042003
Boston_historic	42.32	-71.25	modern	North America	StGalmier_modern	45.59	4.4	modern	Europe	0.052764
Boston_historic	42.32	-71.25	modern	North America	StLouis_historic	38.6	-90.4	historic	North America	0.028016
Boston_historic	42.32	-71.25	modern	North America	StLouis_modern	38.6	-90.4	modern	North America	0.062156
Boston_modern	42.32	-71.25	modern	North America	Brno_historic	49.31	16.82	historic	Europe	0.048133
Boston_modern	42.32	-71.25	modern	North America	Brno_modern	49.31	16.82	modern	Europe	0.108373
Boston_modern	42.32	-71.25	modern	North America	Caluire_historic	45.99	4.84	historic	Europe	0.089496
Boston_modern	42.32	-71.25	modern	North America	Caluire_modern	45.99	4.84	modern	Europe	0.034169
Boston_modern	42.32	-71.25	modern	North America	FLNorth_modern	29.86	-84.63	modern	North America	0.055267
Boston_modern	42.32	-71.25	modern	North America	FLSouth_historic	26.93	-80.97	historic	North America	0.118391
Boston_modern	42.32	-71.25	modern	North America	FLSouth_modern	26.93	-80.97	modern	North America	0.108561
Boston_modern	42.32	-71.25	modern	North America	Hamburg_historic_older	53.57	10	historic	Europe	0.066001
Boston_modern	42.32	-71.25	modern	North America	Hamburg_historic_younger	53.57	10	historic	Europe	0.03418
Boston_modern	42.32	-71.25	modern	North America	Innsbruck_historic	47.34	11.41	historic	Europe	0.040436
Boston_modern	42.32	-71.25	modern	North America	Innsbruck_modern	47.34	11.41	modern	Europe	0.173969
Boston_modern	42.32	-71.25	modern	North America	Monpellier_historic	43.43	5.22	historic	Europe	0.046799
Boston_modern	42.32	-71.25	modern	North America	Monpellier_modern	43.43	5.22	modern	Europe	0.043996
Boston_modern	42.32	-71.25	modern	North America	Montreal_modern	46.16	-74.52	modern	North America	0.018597
Boston_modern	42.32	-71.25	modern	North America	NewYork_historic	40.71	-73.96	historic	North America	0.024586
Boston_modern	42.32	-71.25	modern	North America	NewYork_modern	40.71	-73.96	modern	North America	0.042893
Boston_modern	42.32	-71.25	modern	North America	NovaScotia_modern	44.74	-65.51	modern	North America	0.045316
Boston_modern	42.32	-71.25	modern	North America	Orsova_historic	44.7	22.44	historic	Europe	0.094116
Boston_modern	42.32	-71.25	modern	North America	Orsova_modern	44.7	22.44	modern	Europe	0.09438
Boston_modern	42.32	-71.25	modern	North America	Philadelphia_modern	39.92	-75.3	modern	North America	0.015928
Boston_modern	42.32	-71.25	modern	North America	Prague_historic	50.07	14.58	historic	Europe	0.038513
Boston_modern	42.32	-71.25	modern	North America	Prague_modern	50.07	14.58	modern	Europe	0.110782
Boston_modern	42.32	-71.25	modern	North America	Quebec_historic	46.74	-71.37	historic	North America	0.021461
Boston_modern	42.32	-71.25	modern	North America	Quebec_modern	46.74	-71.37	modern	North America	0.02357
Boston_modern	42.32	-71.25	modern	North America	StGalmier_historic_older	45.59	4.4	historic	Europe	0.05307
Boston_modern	42.32	-71.25	modern	North America	StGalmier_historic_younger	45.59	4.4	historic	Europe	0.048999
Boston_modern	42.32	-71.25	modern	North America	StGalmier_modern	45.59	4.4	modern	Europe	0.04597
Boston_modern	42.32	-71.25	modern	North America	StLouis_historic	38.6	-90.4	historic	North America	0.043523
Boston_modern	42.32	-71.25	modern	North America	StLouis_modern	38.6	-90.4	modern	North America	0.059663
Brno_historic	49.31	16.82	historic	Europe	Brno_modern	49.31	16.82	modern	Europe	0.095565
Brno_historic	49.31	16.82	historic	Europe	Caluire_historic	45.99	4.84	historic	Europe	0.063416
Brno_historic	49.31	16.82	historic	Europe	Caluire_modern	45.99	4.84	modern	Europe	0.021948
Brno_historic	49.31	16.82	historic	Europe	FLNorth_modern	29.86	-84.63	modern	North America	0.084862
Brno_historic	49.31	16.82	historic	Europe	FLSouth_historic	26.93	-80.97	historic	North America	0.127873
Brno_historic	49.31	16.82	historic	Europe	FLSouth_modern	26.93	-80.97	modern	North America	0.138716
Brno_historic	49.31	16.82	historic	Europe	Hamburg_historic_older	53.57	10	historic	Europe	0.073737
Brno_historic	49.31	16.82	historic	Europe	Hamburg_historic_younger	53.57	10	historic	Europe	0.014061
Brno_historic	49.31	16.82	historic	Europe	Innsbruck_historic	47.34	11.41	historic	Europe	0.024434
Brno_historic	49.31	16.82	historic	Europe	Innsbruck_modern	47.34	11.41	modern	Europe	0.164084
Brno_historic	49.31	16.82	historic	Europe	Monpellier_historic	43.43	5.22	historic	Europe	0.021099
Brno_historic	49.31	16.82	historic	Europe	Monpellier_modern	43.43	5.22	modern	Europe	0.035546
Brno_historic	49.31	16.82	historic	Europe	Montreal_modern	46.16	-74.52	modern	North America	0.036395
Brno_historic	49.31	16.82	historic	Europe	NewYork_historic	40.71	-73.96	historic	North America	0.040273
Brno_historic	49.31	16.82	historic	Europe	NewYork_modern	40.71	-73.96	modern	North America	0.074138
Brno_historic	49.31	16.82	historic	Europe	NovaScotia_modern	44.74	-65.51	modern	North America	0.07673
Brno_historic	49.31	16.82	historic	Europe	Orsova_historic	44.7	22.44	historic	Europe	0.072534
Brno_historic	49.31	16.82	historic	Europe	Orsova_modern	44.7	22.44	modern	Europe	0.080118
Brno_historic	49.31	16.82	historic	Europe	Philadelphia_modern	39.92	-75.3	modern	North America	0.042799
Brno_historic	49.31	16.82	historic	Europe	Prague_historic	50.07	14.58	historic	Europe	0.018577
Brno_historic	49.31	16.82	historic	Europe	Prague_modern	50.07	14.58	modern	Europe	0.098461
Brno_historic	49.31	16.82	historic	Europe	Quebec_historic	46.74	-71.37	historic	North America	0.029879
Brno_historic	49.31	16.82	historic	Europe	Quebec_modern	46.74	-71.37	modern	North America	0.035176
Brno_historic	49.31	16.82	historic	Europe	StGalmier_historic_older	45.59	4.4	historic	Europe	0.030537
Brno_historic	49.31	16.82	historic	Europe	StGalmier_historic_younger	45.59	4.4	historic	Europe	0.02588
Brno_historic	49.31	16.82	historic	Europe	StGalmier_modern	45.59	4.4	modern	Europe	0.033491
Brno_historic	49.31	16.82	historic	Europe	StLouis_historic	38.6	-90.4	historic	North America	0.01106
Brno_historic	49.31	16.82	historic	Europe	StLouis_modern	38.6	-90.4	modern	North America	0.036962
Brno_modern	49.31	16.82	modern	Europe	Caluire_historic	45.99	4.84	historic	Europe	0.136212
Brno_modern	49.31	16.82	modern	Europe	Caluire_modern	45.99	4.84	modern	Europe	0.081378
Brno_modern	49.31	16.82	modern	Europe	FLNorth_modern	29.86	-84.63	modern	North America	0.149007
Brno_modern	49.31	16.82	modern	Europe	FLSouth_historic	26.93	-80.97	historic	North America	0.212095
Brno_modern	49.31	16.82	modern	Europe	FLSouth_modern	26.93	-80.97	modern	North America	0.20159
Brno_modern	49.31	16.82	modern	Europe	Hamburg_historic_older	53.57	10	historic	Europe	0.143247
Brno_modern	49.31	16.82	modern	Europe	Hamburg_historic_younger	53.57	10	historic	Europe	0.086452
Brno_modern	49.31	16.82	modern	Europe	Innsbruck_historic	47.34	11.41	historic	Europe	0.090134
Brno_modern	49.31	16.82	modern	Europe	Innsbruck_modern	47.34	11.41	modern	Europe	0.219032
Brno_modern	49.31	16.82	modern	Europe	Monpellier_historic	43.43	5.22	historic	Europe	0.099194
Brno_modern	49.31	16.82	modern	Europe	Monpellier_modern	43.43	5.22	modern	Europe	0.095252
Brno_modern	49.31	16.82	modern	Europe	Montreal_modern	46.16	-74.52	modern	North America	0.095172
Brno_modern	49.31	16.82	modern	Europe	NewYork_historic	40.71	-73.96	historic	North America	0.122466
Brno_modern	49.31	16.82	modern	Europe	NewYork_modern	40.71	-73.96	modern	North America	0.135401
Brno_modern	49.31	16.82	modern	Europe	NovaScotia_modern	44.74	-65.51	modern	North America	0.140672
Brno_modern	49.31	16.82	modern	Europe	Orsova_historic	44.7	22.44	historic	Europe	0.145183
Brno_modern	49.31	16.82	modern	Europe	Orsova_modern	44.7	22.44	modern	Europe	0.144571
Brno_modern	49.31	16.82	modern	Europe	Philadelphia_modern	39.92	-75.3	modern	North America	0.104324
Brno_modern	49.31	16.82	modern	Europe	Prague_historic	50.07	14.58	historic	Europe	0.093617
Brno_modern	49.31	16.82	modern	Europe	Prague_modern	50.07	14.58	modern	Europe	0.150971
Brno_modern	49.31	16.82	modern	Europe	Quebec_historic	46.74	-71.37	historic	North America	0.100291
Brno_modern	49.31	16.82	modern	Europe	Quebec_modern	46.74	-71.37	modern	North America	0.094219
Brno_modern	49.31	16.82	modern	Europe	StGalmier_historic_older	45.59	4.4	historic	Europe	0.100157
Brno_modern	49.31	16.82	modern	Europe	StGalmier_historic_younger	45.59	4.4	historic	Europe	0.095058
Brno_modern	49.31	16.82	modern	Europe	StGalmier_modern	45.59	4.4	modern	Europe	0.092081
Brno_modern	49.31	16.82	modern	Europe	StLouis_historic	38.6	-90.4	historic	North America	0.093802
Brno_modern	49.31	16.82	modern	Europe	StLouis_modern	38.6	-90.4	modern	North America	0.104669
Caluire_historic	45.99	4.84	historic	Europe	Caluire_modern	45.99	4.84	modern	Europe	0.058545
Caluire_historic	45.99	4.84	historic	Europe	FLNorth_modern	29.86	-84.63	modern	North America	0.12642
Caluire_historic	45.99	4.84	historic	Europe	FLSouth_historic	26.93	-80.97	historic	North America	0.163225
Caluire_historic	45.99	4.84	historic	Europe	FLSouth_modern	26.93	-80.97	modern	North America	0.181066
Caluire_historic	45.99	4.84	historic	Europe	Hamburg_historic_older	53.57	10	historic	Europe	0.11225
Caluire_historic	45.99	4.84	historic	Europe	Hamburg_historic_younger	53.57	10	historic	Europe	0.051241
Caluire_historic	45.99	4.84	historic	Europe	Innsbruck_historic	47.34	11.41	historic	Europe	0.05974
Caluire_historic	45.99	4.84	historic	Europe	Innsbruck_modern	47.34	11.41	modern	Europe	0.20168
Caluire_historic	45.99	4.84	historic	Europe	Monpellier_historic	43.43	5.22	historic	Europe	0.058675
Caluire_historic	45.99	4.84	historic	Europe	Monpellier_modern	43.43	5.22	modern	Europe	0.073586
Caluire_historic	45.99	4.84	historic	Europe	Montreal_modern	46.16	-74.52	modern	North America	0.079208
Caluire_historic	45.99	4.84	historic	Europe	NewYork_historic	40.71	-73.96	historic	North America	0.078151
Caluire_historic	45.99	4.84	historic	Europe	NewYork_modern	40.71	-73.96	modern	North America	0.115332
Caluire_historic	45.99	4.84	historic	Europe	NovaScotia_modern	44.74	-65.51	modern	North America	0.116367
Caluire_historic	45.99	4.84	historic	Europe	Orsova_historic	44.7	22.44	historic	Europe	0.098894
Caluire_historic	45.99	4.84	historic	Europe	Orsova_modern	44.7	22.44	modern	Europe	0.109206
Caluire_historic	45.99	4.84	historic	Europe	Philadelphia_modern	39.92	-75.3	modern	North America	0.087372
Caluire_historic	45.99	4.84	historic	Europe	Prague_historic	50.07	14.58	historic	Europe	0.054873
Caluire_historic	45.99	4.84	historic	Europe	Prague_modern	50.07	14.58	modern	Europe	0.139171
Caluire_historic	45.99	4.84	historic	Europe	Quebec_historic	46.74	-71.37	historic	North America	0.066603
Caluire_historic	45.99	4.84	historic	Europe	Quebec_modern	46.74	-71.37	modern	North America	0.074916
Caluire_historic	45.99	4.84	historic	Europe	StGalmier_historic_older	45.59	4.4	historic	Europe	0.05979
Caluire_historic	45.99	4.84	historic	Europe	StGalmier_historic_younger	45.59	4.4	historic	Europe	0.0598
Caluire_historic	45.99	4.84	historic	Europe	StGalmier_modern	45.59	4.4	modern	Europe	0.065719
Caluire_historic	45.99	4.84	historic	Europe	StLouis_historic	38.6	-90.4	historic	North America	0.046083
Caluire_historic	45.99	4.84	historic	Europe	StLouis_modern	38.6	-90.4	modern	North America	0.076153
Caluire_modern	45.99	4.84	modern	Europe	FLNorth_modern	29.86	-84.63	modern	North America	0.072983
Caluire_modern	45.99	4.84	modern	Europe	FLSouth_historic	26.93	-80.97	historic	North America	0.130594
Caluire_modern	45.99	4.84	modern	Europe	FLSouth_modern	26.93	-80.97	modern	North America	0.127221
Caluire_modern	45.99	4.84	modern	Europe	Hamburg_historic_older	53.57	10	historic	Europe	0.066762
Caluire_modern	45.99	4.84	modern	Europe	Hamburg_historic_younger	53.57	10	historic	Europe	0.009816
Caluire_modern	45.99	4.84	modern	Europe	Innsbruck_historic	47.34	11.41	historic	Europe	0.016497
Caluire_modern	45.99	4.84	modern	Europe	Innsbruck_modern	47.34	11.41	modern	Europe	0.149097
Caluire_modern	45.99	4.84	modern	Europe	Monpellier_historic	43.43	5.22	historic	Europe	0.021053
Caluire_modern	45.99	4.84	modern	Europe	Monpellier_modern	43.43	5.22	modern	Europe	0.022346
Caluire_modern	45.99	4.84	modern	Europe	Montreal_modern	46.16	-74.52	modern	North America	0.022289
Caluire_modern	45.99	4.84	modern	Europe	NewYork_historic	40.71	-73.96	historic	North America	0.041725
Caluire_modern	45.99	4.84	modern	Europe	NewYork_modern	40.71	-73.96	modern	North America	0.059849
Caluire_modern	45.99	4.84	modern	Europe	NovaScotia_modern	44.74	-65.51	modern	North America	0.066399
Caluire_modern	45.99	4.84	modern	Europe	Orsova_historic	44.7	22.44	historic	Europe	0.068024
Caluire_modern	45.99	4.84	modern	Europe	Orsova_modern	44.7	22.44	modern	Europe	0.067147
Caluire_modern	45.99	4.84	modern	Europe	Philadelphia_modern	39.92	-75.3	modern	North America	0.030384
Caluire_modern	45.99	4.84	modern	Europe	Prague_historic	50.07	14.58	historic	Europe	0.017462
Caluire_modern	45.99	4.84	modern	Europe	Prague_modern	50.07	14.58	modern	Europe	0.085312
Caluire_modern	45.99	4.84	modern	Europe	Quebec_historic	46.74	-71.37	historic	North America	0.026098
Caluire_modern	45.99	4.84	modern	Europe	Quebec_modern	46.74	-71.37	modern	North America	0.021398
Caluire_modern	45.99	4.84	modern	Europe	StGalmier_historic_older	45.59	4.4	historic	Europe	0.023512
Caluire_modern	45.99	4.84	modern	Europe	StGalmier_historic_younger	45.59	4.4	historic	Europe	0.020122
Caluire_modern	45.99	4.84	modern	Europe	StGalmier_modern	45.59	4.4	modern	Europe	0.015604
Caluire_modern	45.99	4.84	modern	Europe	StLouis_historic	38.6	-90.4	historic	North America	0.011611
Caluire_modern	45.99	4.84	modern	Europe	StLouis_modern	38.6	-90.4	modern	North America	0.024818
FLNorth_modern	29.86	-84.63	modern	North America	FLSouth_historic	26.93	-80.97	historic	North America	0.059333
FLNorth_modern	29.86	-84.63	modern	North America	FLSouth_modern	26.93	-80.97	modern	North America	0.039146
FLNorth_modern	29.86	-84.63	modern	North America	Hamburg_historic_older	53.57	10	historic	Europe	0.105155
FLNorth_modern	29.86	-84.63	modern	North America	Hamburg_historic_younger	53.57	10	historic	Europe	0.07357
FLNorth_modern	29.86	-84.63	modern	North America	Innsbruck_historic	47.34	11.41	historic	Europe	0.079457
FLNorth_modern	29.86	-84.63	modern	North America	Innsbruck_modern	47.34	11.41	modern	Europe	0.210986
FLNorth_modern	29.86	-84.63	modern	North America	Monpellier_historic	43.43	5.22	historic	Europe	0.082774
FLNorth_modern	29.86	-84.63	modern	North America	Monpellier_modern	43.43	5.22	modern	Europe	0.081542
FLNorth_modern	29.86	-84.63	modern	North America	Montreal_modern	46.16	-74.52	modern	North America	0.059232
FLNorth_modern	29.86	-84.63	modern	North America	NewYork_historic	40.71	-73.96	historic	North America	0.055801
FLNorth_modern	29.86	-84.63	modern	North America	NewYork_modern	40.71	-73.96	modern	North America	0.078956
FLNorth_modern	29.86	-84.63	modern	North America	NovaScotia_modern	44.74	-65.51	modern	North America	0.085297
FLNorth_modern	29.86	-84.63	modern	North America	Orsova_historic	44.7	22.44	historic	Europe	0.128993
FLNorth_modern	29.86	-84.63	modern	North America	Orsova_modern	44.7	22.44	modern	Europe	0.130711
FLNorth_modern	29.86	-84.63	modern	North America	Philadelphia_modern	39.92	-75.3	modern	North America	0.05127
FLNorth_modern	29.86	-84.63	modern	North America	Prague_historic	50.07	14.58	historic	Europe	0.074179
FLNorth_modern	29.86	-84.63	modern	North America	Prague_modern	50.07	14.58	modern	Europe	0.148636
FLNorth_modern	29.86	-84.63	modern	North America	Quebec_historic	46.74	-71.37	historic	North America	0.061738
FLNorth_modern	29.86	-84.63	modern	North America	Quebec_modern	46.74	-71.37	modern	North America	0.064151
FLNorth_modern	29.86	-84.63	modern	North America	StGalmier_historic_older	45.59	4.4	historic	Europe	0.091003
FLNorth_modern	29.86	-84.63	modern	North America	StGalmier_historic_younger	45.59	4.4	historic	Europe	0.086752
FLNorth_modern	29.86	-84.63	modern	North America	StGalmier_modern	45.59	4.4	modern	Europe	0.08455
FLNorth_modern	29.86	-84.63	modern	North America	StLouis_historic	38.6	-90.4	historic	North America	0.078484
FLNorth_modern	29.86	-84.63	modern	North America	StLouis_modern	38.6	-90.4	modern	North America	0.095055
FLSouth_historic	26.93	-80.97	historic	North America	FLSouth_modern	26.93	-80.97	modern	North America	0.032072
FLSouth_historic	26.93	-80.97	historic	North America	Hamburg_historic_older	53.57	10	historic	Europe	0.158492
FLSouth_historic	26.93	-80.97	historic	North America	Hamburg_historic_younger	53.57	10	historic	Europe	0.115343
FLSouth_historic	26.93	-80.97	historic	North America	Innsbruck_historic	47.34	11.41	historic	Europe	0.130309
FLSouth_historic	26.93	-80.97	historic	North America	Innsbruck_modern	47.34	11.41	modern	Europe	0.278306
FLSouth_historic	26.93	-80.97	historic	North America	Monpellier_historic	43.43	5.22	historic	Europe	0.12823
FLSouth_historic	26.93	-80.97	historic	North America	Monpellier_modern	43.43	5.22	modern	Europe	0.144389
FLSouth_historic	26.93	-80.97	historic	North America	Montreal_modern	46.16	-74.52	modern	North America	0.126224
FLSouth_historic	26.93	-80.97	historic	North America	NewYork_historic	40.71	-73.96	historic	North America	0.087053
FLSouth_historic	26.93	-80.97	historic	North America	NewYork_modern	40.71	-73.96	modern	North America	0.143766
FLSouth_historic	26.93	-80.97	historic	North America	NovaScotia_modern	44.74	-65.51	modern	North America	0.13909
FLSouth_historic	26.93	-80.97	historic	North America	Orsova_historic	44.7	22.44	historic	Europe	0.166714
FLSouth_historic	26.93	-80.97	historic	North America	Orsova_modern	44.7	22.44	modern	Europe	0.184999
FLSouth_historic	26.93	-80.97	historic	North America	Philadelphia_modern	39.92	-75.3	modern	North America	0.116464
FLSouth_historic	26.93	-80.97	historic	North America	Prague_historic	50.07	14.58	historic	Europe	0.11046
FLSouth_historic	26.93	-80.97	historic	North America	Prague_modern	50.07	14.58	modern	Europe	0.214811
FLSouth_historic	26.93	-80.97	historic	North America	Quebec_historic	46.74	-71.37	historic	North America	0.100241
FLSouth_historic	26.93	-80.97	historic	North America	Quebec_modern	46.74	-71.37	modern	North America	0.129951
FLSouth_historic	26.93	-80.97	historic	North America	StGalmier_historic_older	45.59	4.4	historic	Europe	0.137561
FLSouth_historic	26.93	-80.97	historic	North America	StGalmier_historic_younger	45.59	4.4	historic	Europe	0.13015
FLSouth_historic	26.93	-80.97	historic	North America	StGalmier_modern	45.59	4.4	modern	Europe	0.151633
FLSouth_historic	26.93	-80.97	historic	North America	StLouis_historic	38.6	-90.4	historic	North America	0.115277
FLSouth_historic	26.93	-80.97	historic	North America	StLouis_modern	38.6	-90.4	modern	North America	0.15334
FLSouth_modern	26.93	-80.97	modern	North America	Hamburg_historic_older	53.57	10	historic	Europe	0.158316
FLSouth_modern	26.93	-80.97	modern	North America	Hamburg_historic_younger	53.57	10	historic	Europe	0.127499
FLSouth_modern	26.93	-80.97	modern	North America	Innsbruck_historic	47.34	11.41	historic	Europe	0.134056
FLSouth_modern	26.93	-80.97	modern	North America	Innsbruck_modern	47.34	11.41	modern	Europe	0.263766
FLSouth_modern	26.93	-80.97	modern	North America	Monpellier_historic	43.43	5.22	historic	Europe	0.137115
FLSouth_modern	26.93	-80.97	modern	North America	Monpellier_modern	43.43	5.22	modern	Europe	0.136149
FLSouth_modern	26.93	-80.97	modern	North America	Montreal_modern	46.16	-74.52	modern	North America	0.112125
FLSouth_modern	26.93	-80.97	modern	North America	NewYork_historic	40.71	-73.96	historic	North America	0.108731
FLSouth_modern	26.93	-80.97	modern	North America	NewYork_modern	40.71	-73.96	modern	North America	0.132185
FLSouth_modern	26.93	-80.97	modern	North America	NovaScotia_modern	44.74	-65.51	modern	North America	0.137123
FLSouth_modern	26.93	-80.97	modern	North America	Orsova_historic	44.7	22.44	historic	Europe	0.184955
FLSouth_modern	26.93	-80.97	modern	North America	Orsova_modern	44.7	22.44	modern	Europe	0.18575
FLSouth_modern	26.93	-80.97	modern	North America	Philadelphia_modern	39.92	-75.3	modern	North America	0.103871
FLSouth_modern	26.93	-80.97	modern	North America	Prague_historic	50.07	14.58	historic	Europe	0.128949
FLSouth_modern	26.93	-80.97	modern	North America	Prague_modern	50.07	14.58	modern	Europe	0.202076
FLSouth_modern	26.93	-80.97	modern	North America	Quebec_historic	46.74	-71.37	historic	North America	0.115182
FLSouth_modern	26.93	-80.97	modern	North America	Quebec_modern	46.74	-71.37	modern	North America	0.118189
FLSouth_modern	26.93	-80.97	modern	North America	StGalmier_historic_older	45.59	4.4	historic	Europe	0.146297
FLSouth_modern	26.93	-80.97	modern	North America	StGalmier_historic_younger	45.59	4.4	historic	Europe	0.141554
FLSouth_modern	26.93	-80.97	modern	North America	StGalmier_modern	45.59	4.4	modern	Europe	0.139408
FLSouth_modern	26.93	-80.97	modern	North America	StLouis_historic	38.6	-90.4	historic	North America	0.131739
FLSouth_modern	26.93	-80.97	modern	North America	StLouis_modern	38.6	-90.4	modern	North America	0.149069
Hamburg_historic_older	53.57	10	historic	Europe	Hamburg_historic_younger	53.57	10	historic	Europe	0.06123
Hamburg_historic_older	53.57	10	historic	Europe	Innsbruck_historic	47.34	11.41	historic	Europe	0.069314
Hamburg_historic_older	53.57	10	historic	Europe	Innsbruck_modern	47.34	11.41	modern	Europe	0.210223
Hamburg_historic_older	53.57	10	historic	Europe	Monpellier_historic	43.43	5.22	historic	Europe	0.072497
Hamburg_historic_older	53.57	10	historic	Europe	Monpellier_modern	43.43	5.22	modern	Europe	0.079053
Hamburg_historic_older	53.57	10	historic	Europe	Montreal_modern	46.16	-74.52	modern	North America	0.060067
Hamburg_historic_older	53.57	10	historic	Europe	NewYork_historic	40.71	-73.96	historic	North America	0.063585
Hamburg_historic_older	53.57	10	historic	Europe	NewYork_modern	40.71	-73.96	modern	North America	0.092377
Hamburg_historic_older	53.57	10	historic	Europe	NovaScotia_modern	44.74	-65.51	modern	North America	0.094074
Hamburg_historic_older	53.57	10	historic	Europe	Orsova_historic	44.7	22.44	historic	Europe	0.117742
Hamburg_historic_older	53.57	10	historic	Europe	Orsova_modern	44.7	22.44	modern	Europe	0.12494
Hamburg_historic_older	53.57	10	historic	Europe	Philadelphia_modern	39.92	-75.3	modern	North America	0.063464
Hamburg_historic_older	53.57	10	historic	Europe	Prague_historic	50.07	14.58	historic	Europe	0.064684
Hamburg_historic_older	53.57	10	historic	Europe	Prague_modern	50.07	14.58	modern	Europe	0.146169
Hamburg_historic_older	53.57	10	historic	Europe	Quebec_historic	46.74	-71.37	historic	North America	0.052652
Hamburg_historic_older	53.57	10	historic	Europe	Quebec_modern	46.74	-71.37	modern	North America	0.060058
Hamburg_historic_older	53.57	10	historic	Europe	StGalmier_historic_older	45.59	4.4	historic	Europe	0.077509
Hamburg_historic_older	53.57	10	historic	Europe	StGalmier_historic_younger	45.59	4.4	historic	Europe	0.074237
Hamburg_historic_older	53.57	10	historic	Europe	StGalmier_modern	45.59	4.4	modern	Europe	0.080785
Hamburg_historic_older	53.57	10	historic	Europe	StLouis_historic	38.6	-90.4	historic	North America	0.06845
Hamburg_historic_older	53.57	10	historic	Europe	StLouis_modern	38.6	-90.4	modern	North America	0.091906
Hamburg_historic_younger	53.57	10	historic	Europe	Innsbruck_historic	47.34	11.41	historic	Europe	0.013856
Hamburg_historic_younger	53.57	10	historic	Europe	Innsbruck_modern	47.34	11.41	modern	Europe	0.155685
Hamburg_historic_younger	53.57	10	historic	Europe	Monpellier_historic	43.43	5.22	historic	Europe	0.014372
Hamburg_historic_younger	53.57	10	historic	Europe	Monpellier_modern	43.43	5.22	modern	Europe	0.022893
Hamburg_historic_younger	53.57	10	historic	Europe	Montreal_modern	46.16	-74.52	modern	North America	0.023057
Hamburg_historic_younger	53.57	10	historic	Europe	NewYork_historic	40.71	-73.96	historic	North America	0.026432
Hamburg_historic_younger	53.57	10	historic	Europe	NewYork_modern	40.71	-73.96	modern	North America	0.060688
Hamburg_historic_younger	53.57	10	historic	Europe	NovaScotia_modern	44.74	-65.51	modern	North America	0.063914
Hamburg_historic_younger	53.57	10	historic	Europe	Orsova_historic	44.7	22.44	historic	Europe	0.059557
Hamburg_historic_younger	53.57	10	historic	Europe	Orsova_modern	44.7	22.44	modern	Europe	0.067204
Hamburg_historic_younger	53.57	10	historic	Europe	Philadelphia_modern	39.92	-75.3	modern	North America	0.030541
Hamburg_historic_younger	53.57	10	historic	Europe	Prague_historic	50.07	14.58	historic	Europe	0.007468
Hamburg_historic_younger	53.57	10	historic	Europe	Prague_modern	50.07	14.58	modern	Europe	0.089962
Hamburg_historic_younger	53.57	10	historic	Europe	Quebec_historic	46.74	-71.37	historic	North America	0.014022
Hamburg_historic_younger	53.57	10	historic	Europe	Quebec_modern	46.74	-71.37	modern	North America	0.020136
Hamburg_historic_younger	53.57	10	historic	Europe	StGalmier_historic_older	45.59	4.4	historic	Europe	0.019203
Hamburg_historic_younger	53.57	10	historic	Europe	StGalmier_historic_younger	45.59	4.4	historic	Europe	0.01387
Hamburg_historic_younger	53.57	10	historic	Europe	StGalmier_modern	45.59	4.4	modern	Europe	0.022498
Hamburg_historic_younger	53.57	10	historic	Europe	StLouis_historic	38.6	-90.4	historic	North America	0.000275
Hamburg_historic_younger	53.57	10	historic	Europe	StLouis_modern	38.6	-90.4	modern	North America	0.02689
Innsbruck_historic	47.34	11.41	historic	Europe	Innsbruck_modern	47.34	11.41	modern	Europe	0.155692
Innsbruck_historic	47.34	11.41	historic	Europe	Monpellier_historic	43.43	5.22	historic	Europe	0.023325
Innsbruck_historic	47.34	11.41	historic	Europe	Monpellier_modern	43.43	5.22	modern	Europe	0.030179
Innsbruck_historic	47.34	11.41	historic	Europe	Montreal_modern	46.16	-74.52	modern	North America	0.03017
Innsbruck_historic	47.34	11.41	historic	Europe	NewYork_historic	40.71	-73.96	historic	North America	0.04162
Innsbruck_historic	47.34	11.41	historic	Europe	NewYork_modern	40.71	-73.96	modern	North America	0.065825
Innsbruck_historic	47.34	11.41	historic	Europe	NovaScotia_modern	44.74	-65.51	modern	North America	0.071238
Innsbruck_historic	47.34	11.41	historic	Europe	Orsova_historic	44.7	22.44	historic	Europe	0.066595
Innsbruck_historic	47.34	11.41	historic	Europe	Orsova_modern	44.7	22.44	modern	Europe	0.070263
Innsbruck_historic	47.34	11.41	historic	Europe	Philadelphia_modern	39.92	-75.3	modern	North America	0.037131
Innsbruck_historic	47.34	11.41	historic	Europe	Prague_historic	50.07	14.58	historic	Europe	0.021936
Innsbruck_historic	47.34	11.41	historic	Europe	Prague_modern	50.07	14.58	modern	Europe	0.093287
Innsbruck_historic	47.34	11.41	historic	Europe	Quebec_historic	46.74	-71.37	historic	North America	0.028219
Innsbruck_historic	47.34	11.41	historic	Europe	Quebec_modern	46.74	-71.37	modern	North America	0.027892
Innsbruck_historic	47.34	11.41	historic	Europe	StGalmier_historic_older	45.59	4.4	historic	Europe	0.023116
Innsbruck_historic	47.34	11.41	historic	Europe	StGalmier_historic_younger	45.59	4.4	historic	Europe	0.02106
Innsbruck_historic	47.34	11.41	historic	Europe	StGalmier_modern	45.59	4.4	modern	Europe	0.023902
Innsbruck_historic	47.34	11.41	historic	Europe	StLouis_historic	38.6	-90.4	historic	North America	0.0145
Innsbruck_historic	47.34	11.41	historic	Europe	StLouis_modern	38.6	-90.4	modern	North America	0.036706
Innsbruck_modern	47.34	11.41	modern	Europe	Monpellier_historic	43.43	5.22	historic	Europe	0.165833
Innsbruck_modern	47.34	11.41	modern	Europe	Monpellier_modern	43.43	5.22	modern	Europe	0.164642
Innsbruck_modern	47.34	11.41	modern	Europe	Montreal_modern	46.16	-74.52	modern	North America	0.160509
Innsbruck_modern	47.34	11.41	modern	Europe	NewYork_historic	40.71	-73.96	historic	North America	0.187859
Innsbruck_modern	47.34	11.41	modern	Europe	NewYork_modern	40.71	-73.96	modern	North America	0.198372
Innsbruck_modern	47.34	11.41	modern	Europe	NovaScotia_modern	44.74	-65.51	modern	North America	0.20512
Innsbruck_modern	47.34	11.41	modern	Europe	Orsova_historic	44.7	22.44	historic	Europe	0.209737
Innsbruck_modern	47.34	11.41	modern	Europe	Orsova_modern	44.7	22.44	modern	Europe	0.210804
Innsbruck_modern	47.34	11.41	modern	Europe	Philadelphia_modern	39.92	-75.3	modern	North America	0.16836
Innsbruck_modern	47.34	11.41	modern	Europe	Prague_historic	50.07	14.58	historic	Europe	0.158584
Innsbruck_modern	47.34	11.41	modern	Europe	Prague_modern	50.07	14.58	modern	Europe	0.21984
Innsbruck_modern	47.34	11.41	modern	Europe	Quebec_historic	46.74	-71.37	historic	North America	0.167646
Innsbruck_modern	47.34	11.41	modern	Europe	Quebec_modern	46.74	-71.37	modern	North America	0.160248
Innsbruck_modern	47.34	11.41	modern	Europe	StGalmier_historic_older	45.59	4.4	historic	Europe	0.167459
Innsbruck_modern	47.34	11.41	modern	Europe	StGalmier_historic_younger	45.59	4.4	historic	Europe	0.162869
Innsbruck_modern	47.34	11.41	modern	Europe	StGalmier_modern	45.59	4.4	modern	Europe	0.159838
Innsbruck_modern	47.34	11.41	modern	Europe	StLouis_historic	38.6	-90.4	historic	North America	0.162848
Innsbruck_modern	47.34	11.41	modern	Europe	StLouis_modern	38.6	-90.4	modern	North America	0.172795
Monpellier_historic	43.43	5.22	historic	Europe	Monpellier_modern	43.43	5.22	modern	Europe	0.036158
Monpellier_historic	43.43	5.22	historic	Europe	Montreal_modern	46.16	-74.52	modern	North America	0.038927
Monpellier_historic	43.43	5.22	historic	Europe	NewYork_historic	40.71	-73.96	historic	North America	0.040303
Monpellier_historic	43.43	5.22	historic	Europe	NewYork_modern	40.71	-73.96	modern	North America	0.073753
Monpellier_historic	43.43	5.22	historic	Europe	NovaScotia_modern	44.74	-65.51	modern	North America	0.073875
Monpellier_historic	43.43	5.22	historic	Europe	Orsova_historic	44.7	22.44	historic	Europe	0.067543
Monpellier_historic	43.43	5.22	historic	Europe	Orsova_modern	44.7	22.44	modern	Europe	0.075692
Monpellier_historic	43.43	5.22	historic	Europe	Philadelphia_modern	39.92	-75.3	modern	North America	0.043677
Monpellier_historic	43.43	5.22	historic	Europe	Prague_historic	50.07	14.58	historic	Europe	0.011623
Monpellier_historic	43.43	5.22	historic	Europe	Prague_modern	50.07	14.58	modern	Europe	0.100114
Monpellier_historic	43.43	5.22	historic	Europe	Quebec_historic	46.74	-71.37	historic	North America	0.029389
Monpellier_historic	43.43	5.22	historic	Europe	Quebec_modern	46.74	-71.37	modern	North America	0.033031
Monpellier_historic	43.43	5.22	historic	Europe	StGalmier_historic_older	45.59	4.4	historic	Europe	0.019874
Monpellier_historic	43.43	5.22	historic	Europe	StGalmier_historic_younger	45.59	4.4	historic	Europe	0.023608
Monpellier_historic	43.43	5.22	historic	Europe	StGalmier_modern	45.59	4.4	modern	Europe	0.028287
Monpellier_historic	43.43	5.22	historic	Europe	StLouis_historic	38.6	-90.4	historic	North America	0.006374
Monpellier_historic	43.43	5.22	historic	Europe	StLouis_modern	38.6	-90.4	modern	North America	0.032531
Monpellier_modern	43.43	5.22	modern	Europe	Montreal_modern	46.16	-74.52	modern	North America	0.031728
Monpellier_modern	43.43	5.22	modern	Europe	NewYork_historic	40.71	-73.96	historic	North America	0.052889
Monpellier_modern	43.43	5.22	modern	Europe	NewYork_modern	40.71	-73.96	modern	North America	0.069534
Monpellier_modern	43.43	5.22	modern	Europe	NovaScotia_modern	44.74	-65.51	modern	North America	0.077901
Monpellier_modern	43.43	5.22	modern	Europe	Orsova_historic	44.7	22.44	historic	Europe	0.081262
Monpellier_modern	43.43	5.22	modern	Europe	Orsova_modern	44.7	22.44	modern	Europe	0.081271
Monpellier_modern	43.43	5.22	modern	Europe	Philadelphia_modern	39.92	-75.3	modern	North America	0.039087
Monpellier_modern	43.43	5.22	modern	Europe	Prague_historic	50.07	14.58	historic	Europe	0.031252
Monpellier_modern	43.43	5.22	modern	Europe	Prague_modern	50.07	14.58	modern	Europe	0.098928
Monpellier_modern	43.43	5.22	modern	Europe	Quebec_historic	46.74	-71.37	historic	North America	0.035945
Monpellier_modern	43.43	5.22	modern	Europe	Quebec_modern	46.74	-71.37	modern	North America	0.029072
Monpellier_modern	43.43	5.22	modern	Europe	StGalmier_historic_older	45.59	4.4	historic	Europe	0.037624
Monpellier_modern	43.43	5.22	modern	Europe	StGalmier_historic_younger	45.59	4.4	historic	Europe	0.033687
Monpellier_modern	43.43	5.22	modern	Europe	StGalmier_modern	45.59	4.4	modern	Europe	0.029954
Monpellier_modern	43.43	5.22	modern	Europe	StLouis_historic	38.6	-90.4	historic	North America	0.030966
Monpellier_modern	43.43	5.22	modern	Europe	StLouis_modern	38.6	-90.4	modern	North America	0.042729
Montreal_modern	46.16	-74.52	modern	North America	NewYork_historic	40.71	-73.96	historic	North America	0.029642
Montreal_modern	46.16	-74.52	modern	North America	NewYork_modern	40.71	-73.96	modern	North America	0.043752
Montreal_modern	46.16	-74.52	modern	North America	NovaScotia_modern	44.74	-65.51	modern	North America	0.053152
Montreal_modern	46.16	-74.52	modern	North America	Orsova_historic	44.7	22.44	historic	Europe	0.085611
Montreal_modern	46.16	-74.52	modern	North America	Orsova_modern	44.7	22.44	modern	Europe	0.084623
Montreal_modern	46.16	-74.52	modern	North America	Philadelphia_modern	39.92	-75.3	modern	North America	0.014087
Montreal_modern	46.16	-74.52	modern	North America	Prague_historic	50.07	14.58	historic	Europe	0.030487
Montreal_modern	46.16	-74.52	modern	North America	Prague_modern	50.07	14.58	modern	Europe	0.097206
Montreal_modern	46.16	-74.52	modern	North America	Quebec_historic	46.74	-71.37	historic	North America	0.013346
Montreal_modern	46.16	-74.52	modern	North America	Quebec_modern	46.74	-71.37	modern	North America	0.009736
Montreal_modern	46.16	-74.52	modern	North America	StGalmier_historic_older	45.59	4.4	historic	Europe	0.041486
Montreal_modern	46.16	-74.52	modern	North America	StGalmier_historic_younger	45.59	4.4	historic	Europe	0.037526
Montreal_modern	46.16	-74.52	modern	North America	StGalmier_modern	45.59	4.4	modern	Europe	0.031379
Montreal_modern	46.16	-74.52	modern	North America	StLouis_historic	38.6	-90.4	historic	North America	0.036628
Montreal_modern	46.16	-74.52	modern	North America	StLouis_modern	38.6	-90.4	modern	North America	0.047814
NewYork_historic	40.71	-73.96	historic	North America	NewYork_modern	40.71	-73.96	modern	North America	0.047481
NewYork_historic	40.71	-73.96	historic	North America	NovaScotia_modern	44.74	-65.51	modern	North America	0.052374
NewYork_historic	40.71	-73.96	historic	North America	Orsova_historic	44.7	22.44	historic	Europe	0.082074
NewYork_historic	40.71	-73.96	historic	North America	Orsova_modern	44.7	22.44	modern	Europe	0.097861
NewYork_historic	40.71	-73.96	historic	North America	Philadelphia_modern	39.92	-75.3	modern	North America	0.021778
NewYork_historic	40.71	-73.96	historic	North America	Prague_historic	50.07	14.58	historic	Europe	0.025518
NewYork_historic	40.71	-73.96	historic	North America	Prague_modern	50.07	14.58	modern	Europe	0.123923
NewYork_historic	40.71	-73.96	historic	North America	Quebec_historic	46.74	-71.37	historic	North America	0.010977
NewYork_historic	40.71	-73.96	historic	North America	Quebec_modern	46.74	-71.37	modern	North America	0.033709
NewYork_historic	40.71	-73.96	historic	North America	StGalmier_historic_older	45.59	4.4	historic	Europe	0.050318
NewYork_historic	40.71	-73.96	historic	North America	StGalmier_historic_younger	45.59	4.4	historic	Europe	0.043013
NewYork_historic	40.71	-73.96	historic	North America	StGalmier_modern	45.59	4.4	modern	Europe	0.059568
NewYork_historic	40.71	-73.96	historic	North America	StLouis_historic	38.6	-90.4	historic	North America	0.029512
NewYork_historic	40.71	-73.96	historic	North America	StLouis_modern	38.6	-90.4	modern	North America	0.066538
NewYork_modern	40.71	-73.96	modern	North America	NovaScotia_modern	44.74	-65.51	modern	North America	0.077461
NewYork_modern	40.71	-73.96	modern	North America	Orsova_historic	44.7	22.44	historic	Europe	0.120098
NewYork_modern	40.71	-73.96	modern	North America	Orsova_modern	44.7	22.44	modern	Europe	0.122035
NewYork_modern	40.71	-73.96	modern	North America	Philadelphia_modern	39.92	-75.3	modern	North America	0.038762
NewYork_modern	40.71	-73.96	modern	North America	Prague_historic	50.07	14.58	historic	Europe	0.064332
NewYork_modern	40.71	-73.96	modern	North America	Prague_modern	50.07	14.58	modern	Europe	0.136609
NewYork_modern	40.71	-73.96	modern	North America	Quebec_historic	46.74	-71.37	historic	North America	0.048493
NewYork_modern	40.71	-73.96	modern	North America	Quebec_modern	46.74	-71.37	modern	North America	0.049783
NewYork_modern	40.71	-73.96	modern	North America	StGalmier_historic_older	45.59	4.4	historic	Europe	0.079162
NewYork_modern	40.71	-73.96	modern	North America	StGalmier_historic_younger	45.59	4.4	historic	Europe	0.074824
NewYork_modern	40.71	-73.96	modern	North America	StGalmier_modern	45.59	4.4	modern	Europe	0.07202
NewYork_modern	40.71	-73.96	modern	North America	StLouis_historic	38.6	-90.4	historic	North America	0.071675
NewYork_modern	40.71	-73.96	modern	North America	StLouis_modern	38.6	-90.4	modern	North America	0.085588
NovaScotia_historic	40.71	-73.96	modern	North America	Ames_modern	41.99	-93.62	modern	North America	0.121623
NovaScotia_historic	40.71	-73.96	modern	North America	Appeldorn_historic_older	52.17	6.13	historic	Europe	0.124259
NovaScotia_historic	40.71	-73.96	modern	North America	Appeldorn_historic_younger	52.17	6.13	historic	Europe	0.077027
NovaScotia_historic	40.71	-73.96	modern	North America	Appeldorn_modern	52.17	6.13	modern	Europe	0.218225
NovaScotia_historic	40.71	-73.96	modern	North America	Berlin_historic	52.46	13.66	historic	Europe	0.092186
NovaScotia_historic	40.71	-73.96	modern	North America	Berlin_modern	52.46	13.66	modern	Europe	0.130557
NovaScotia_historic	40.71	-73.96	modern	North America	Bordeaux_historic	44.88	-0.44	historic	Europe	0.173932
NovaScotia_historic	40.71	-73.96	modern	North America	Bordeaux_modern	44.88	-0.44	modern	Europe	0.103747
NovaScotia_historic	40.71	-73.96	modern	North America	Boston_historic	42.32	-71.25	modern	North America	0.052145
NovaScotia_historic	40.71	-73.96	modern	North America	Boston_modern	42.32	-71.25	modern	North America	0.081876
NovaScotia_historic	40.71	-73.96	modern	North America	Brno_historic	49.31	16.82	historic	Europe	0.099974
NovaScotia_historic	40.71	-73.96	modern	North America	Brno_modern	49.31	16.82	modern	Europe	0.183506
NovaScotia_historic	40.71	-73.96	modern	North America	Caluire_historic	45.99	4.84	historic	Europe	0.131982
NovaScotia_historic	40.71	-73.96	modern	North America	Caluire_modern	45.99	4.84	modern	Europe	0.100333
NovaScotia_historic	40.71	-73.96	modern	North America	FLNorth_modern	29.86	-84.63	modern	North America	0.117454
NovaScotia_historic	40.71	-73.96	modern	North America	FLSouth_historic	26.93	-80.97	historic	North America	0.146963
NovaScotia_historic	40.71	-73.96	modern	North America	FLSouth_modern	26.93	-80.97	modern	North America	0.169467
NovaScotia_historic	40.71	-73.96	modern	North America	Hamburg_historic_older	53.57	10	historic	Europe	0.124058
NovaScotia_historic	40.71	-73.96	modern	North America	Hamburg_historic_younger	53.57	10	historic	Europe	0.083813
NovaScotia_historic	40.71	-73.96	modern	North America	Innsbruck_historic	47.34	11.41	historic	Europe	0.099621
NovaScotia_historic	40.71	-73.96	modern	North America	Innsbruck_modern	47.34	11.41	modern	Europe	0.249969
NovaScotia_historic	40.71	-73.96	modern	North America	Monpellier_historic	43.43	5.22	historic	Europe	0.098052
NovaScotia_historic	40.71	-73.96	modern	North America	Monpellier_modern	43.43	5.22	modern	Europe	0.116026
NovaScotia_historic	40.71	-73.96	modern	North America	Montreal_modern	46.16	-74.52	modern	North America	0.09362
NovaScotia_historic	40.71	-73.96	modern	North America	NewYork_historic	40.71	-73.96	historic	North America	0.060799
NovaScotia_historic	40.71	-73.96	modern	North America	NewYork_modern	40.71	-73.96	modern	North America	0.116461
NovaScotia_historic	40.71	-73.96	modern	North America	NovaScotia_modern	44.74	-65.51	modern	North America	0.042665
NovaScotia_historic	40.71	-73.96	modern	North America	Orsova_historic	44.7	22.44	historic	Europe	0.1359
NovaScotia_historic	40.71	-73.96	modern	North America	Orsova_modern	44.7	22.44	modern	Europe	0.155395
NovaScotia_historic	40.71	-73.96	modern	North America	Philadelphia_modern	39.92	-75.3	modern	North America	0.088744
NovaScotia_historic	40.71	-73.96	modern	North America	Prague_historic	50.07	14.58	historic	Europe	0.07916
NovaScotia_historic	40.71	-73.96	modern	North America	Prague_modern	50.07	14.58	modern	Europe	0.185748
NovaScotia_historic	40.71	-73.96	modern	North America	Quebec_historic	46.74	-71.37	historic	North America	0.065374
NovaScotia_historic	40.71	-73.96	modern	North America	Quebec_modern	46.74	-71.37	modern	North America	0.096429
NovaScotia_historic	40.71	-73.96	modern	North America	StGalmier_historic_older	45.59	4.4	historic	Europe	0.105933
NovaScotia_historic	40.71	-73.96	modern	North America	StGalmier_historic_younger	45.59	4.4	historic	Europe	0.10013
NovaScotia_historic	40.71	-73.96	modern	North America	StGalmier_modern	45.59	4.4	modern	Europe	0.12119
NovaScotia_historic	40.71	-73.96	modern	North America	StLouis_historic	38.6	-90.4	historic	North America	0.087217
NovaScotia_historic	40.71	-73.96	modern	North America	StLouis_modern	38.6	-90.4	modern	North America	0.129282
NovaScotia_modern	44.74	-65.51	modern	North America	Orsova_historic	44.7	22.44	historic	Europe	0.120378
NovaScotia_modern	44.74	-65.51	modern	North America	Orsova_modern	44.7	22.44	modern	Europe	0.123687
NovaScotia_modern	44.74	-65.51	modern	North America	Philadelphia_modern	39.92	-75.3	modern	North America	0.050483
NovaScotia_modern	44.74	-65.51	modern	North America	Prague_historic	50.07	14.58	historic	Europe	0.067118
NovaScotia_modern	44.74	-65.51	modern	North America	Prague_modern	50.07	14.58	modern	Europe	0.142922
NovaScotia_modern	44.74	-65.51	modern	North America	Quebec_historic	46.74	-71.37	historic	North America	0.051413
NovaScotia_modern	44.74	-65.51	modern	North America	Quebec_modern	46.74	-71.37	modern	North America	0.056987
NovaScotia_modern	44.74	-65.51	modern	North America	StGalmier_historic_older	45.59	4.4	historic	Europe	0.082438
NovaScotia_modern	44.74	-65.51	modern	North America	StGalmier_historic_younger	45.59	4.4	historic	Europe	0.07852
NovaScotia_modern	44.74	-65.51	modern	North America	StGalmier_modern	45.59	4.4	modern	Europe	0.079537
NovaScotia_modern	44.74	-65.51	modern	North America	StLouis_historic	38.6	-90.4	historic	North America	0.06958
NovaScotia_modern	44.74	-65.51	modern	North America	StLouis_modern	38.6	-90.4	modern	North America	0.091268
Orsova_historic	44.7	22.44	historic	Europe	Orsova_modern	44.7	22.44	modern	Europe	0.015385
Orsova_historic	44.7	22.44	historic	Europe	Philadelphia_modern	39.92	-75.3	modern	North America	0.092405
Orsova_historic	44.7	22.44	historic	Europe	Prague_historic	50.07	14.58	historic	Europe	0.061586
Orsova_historic	44.7	22.44	historic	Europe	Prague_modern	50.07	14.58	modern	Europe	0.147947
Orsova_historic	44.7	22.44	historic	Europe	Quebec_historic	46.74	-71.37	historic	North America	0.070167
Orsova_historic	44.7	22.44	historic	Europe	Quebec_modern	46.74	-71.37	modern	North America	0.08094
Orsova_historic	44.7	22.44	historic	Europe	StGalmier_historic_older	45.59	4.4	historic	Europe	0.070023
Orsova_historic	44.7	22.44	historic	Europe	StGalmier_historic_younger	45.59	4.4	historic	Europe	0.069488
Orsova_historic	44.7	22.44	historic	Europe	StGalmier_modern	45.59	4.4	modern	Europe	0.075066
Orsova_historic	44.7	22.44	historic	Europe	StLouis_historic	38.6	-90.4	historic	North America	0.056304
Orsova_historic	44.7	22.44	historic	Europe	StLouis_modern	38.6	-90.4	modern	North America	0.087678
Orsova_modern	44.7	22.44	modern	Europe	Philadelphia_modern	39.92	-75.3	modern	North America	0.093104
Orsova_modern	44.7	22.44	modern	Europe	Prague_historic	50.07	14.58	historic	Europe	0.072621
Orsova_modern	44.7	22.44	modern	Europe	Prague_modern	50.07	14.58	modern	Europe	0.147895
Orsova_modern	44.7	22.44	modern	Europe	Quebec_historic	46.74	-71.37	historic	North America	0.079995
Orsova_modern	44.7	22.44	modern	Europe	Quebec_modern	46.74	-71.37	modern	North America	0.080711
Orsova_modern	44.7	22.44	modern	Europe	StGalmier_historic_older	45.59	4.4	historic	Europe	0.075994
Orsova_modern	44.7	22.44	modern	Europe	StGalmier_historic_younger	45.59	4.4	historic	Europe	0.075159
Orsova_modern	44.7	22.44	modern	Europe	StGalmier_modern	45.59	4.4	modern	Europe	0.075064
Orsova_modern	44.7	22.44	modern	Europe	StLouis_historic	38.6	-90.4	historic	North America	0.067521
Orsova_modern	44.7	22.44	modern	Europe	StLouis_modern	38.6	-90.4	modern	North America	0.087891
Philadelphia_modern	39.92	-75.3	modern	North America	Prague_historic	50.07	14.58	historic	Europe	0.034863
Philadelphia_modern	39.92	-75.3	modern	North America	Prague_modern	50.07	14.58	modern	Europe	0.105685
Philadelphia_modern	39.92	-75.3	modern	North America	Quebec_historic	46.74	-71.37	historic	North America	0.019929
Philadelphia_modern	39.92	-75.3	modern	North America	Quebec_modern	46.74	-71.37	modern	North America	0.0192
Philadelphia_modern	39.92	-75.3	modern	North America	StGalmier_historic_older	45.59	4.4	historic	Europe	0.050292
Philadelphia_modern	39.92	-75.3	modern	North America	StGalmier_historic_younger	45.59	4.4	historic	Europe	0.044949
Philadelphia_modern	39.92	-75.3	modern	North America	StGalmier_modern	45.59	4.4	modern	Europe	0.041809
Philadelphia_modern	39.92	-75.3	modern	North America	StLouis_historic	38.6	-90.4	historic	North America	0.04249
Philadelphia_modern	39.92	-75.3	modern	North America	StLouis_modern	38.6	-90.4	modern	North America	0.05567
Prague_historic	50.07	14.58	historic	Europe	Prague_modern	50.07	14.58	modern	Europe	0.094336
Prague_historic	50.07	14.58	historic	Europe	Quebec_historic	46.74	-71.37	historic	North America	0.018807
Prague_historic	50.07	14.58	historic	Europe	Quebec_modern	46.74	-71.37	modern	North America	0.028084
Prague_historic	50.07	14.58	historic	Europe	StGalmier_historic_older	45.59	4.4	historic	Europe	0.025896
Prague_historic	50.07	14.58	historic	Europe	StGalmier_historic_younger	45.59	4.4	historic	Europe	0.021976
Prague_historic	50.07	14.58	historic	Europe	StGalmier_modern	45.59	4.4	modern	Europe	0.027885
Prague_historic	50.07	14.58	historic	Europe	StLouis_historic	38.6	-90.4	historic	North America	0.003521
Prague_historic	50.07	14.58	historic	Europe	StLouis_modern	38.6	-90.4	modern	North America	0.031992
Prague_modern	50.07	14.58	modern	Europe	Quebec_historic	46.74	-71.37	historic	North America	0.103715
Prague_modern	50.07	14.58	modern	Europe	Quebec_modern	46.74	-71.37	modern	North America	0.097586
Prague_modern	50.07	14.58	modern	Europe	StGalmier_historic_older	45.59	4.4	historic	Europe	0.103132
Prague_modern	50.07	14.58	modern	Europe	StGalmier_historic_younger	45.59	4.4	historic	Europe	0.100152
Prague_modern	50.07	14.58	modern	Europe	StGalmier_modern	45.59	4.4	modern	Europe	0.094695
Prague_modern	50.07	14.58	modern	Europe	StLouis_historic	38.6	-90.4	historic	North America	0.097089
Prague_modern	50.07	14.58	modern	Europe	StLouis_modern	38.6	-90.4	modern	North America	0.106185
Quebec_historic	46.74	-71.37	historic	North America	Quebec_modern	46.74	-71.37	modern	North America	0.016329
Quebec_historic	46.74	-71.37	historic	North America	StGalmier_historic_older	45.59	4.4	historic	Europe	0.035922
Quebec_historic	46.74	-71.37	historic	North America	StGalmier_historic_younger	45.59	4.4	historic	Europe	0.031336
Quebec_historic	46.74	-71.37	historic	North America	StGalmier_modern	45.59	4.4	modern	Europe	0.038585
Quebec_historic	46.74	-71.37	historic	North America	StLouis_historic	38.6	-90.4	historic	North America	0.019094
Quebec_historic	46.74	-71.37	historic	North America	StLouis_modern	38.6	-90.4	modern	North America	0.050116
Quebec_modern	46.74	-71.37	modern	North America	StGalmier_historic_older	45.59	4.4	historic	Europe	0.036847
Quebec_modern	46.74	-71.37	modern	North America	StGalmier_historic_younger	45.59	4.4	historic	Europe	0.035009
Quebec_modern	46.74	-71.37	modern	North America	StGalmier_modern	45.59	4.4	modern	Europe	0.027953
Quebec_modern	46.74	-71.37	modern	North America	StLouis_historic	38.6	-90.4	historic	North America	0.032134
Quebec_modern	46.74	-71.37	modern	North America	StLouis_modern	38.6	-90.4	modern	North America	0.04538
StGalmier_historic_older	45.59	4.4	historic	Europe	StGalmier_historic_younger	45.59	4.4	historic	Europe	0.019241
StGalmier_historic_older	45.59	4.4	historic	Europe	StGalmier_modern	45.59	4.4	modern	Europe	0.018867
StGalmier_historic_older	45.59	4.4	historic	Europe	StLouis_historic	38.6	-90.4	historic	North America	0.015182
StGalmier_historic_older	45.59	4.4	historic	Europe	StLouis_modern	38.6	-90.4	modern	North America	0.039648
StGalmier_historic_younger	45.59	4.4	historic	Europe	StGalmier_modern	45.59	4.4	modern	Europe	0.023579
StGalmier_historic_younger	45.59	4.4	historic	Europe	StLouis_historic	38.6	-90.4	historic	North America	0.011456
StGalmier_historic_younger	45.59	4.4	historic	Europe	StLouis_modern	38.6	-90.4	modern	North America	0.037415
StGalmier_modern	45.59	4.4	modern	Europe	StLouis_historic	38.6	-90.4	historic	North America	0.02598
StGalmier_modern	45.59	4.4	modern	Europe	StLouis_modern	38.6	-90.4	modern	North America	0.034927
StLouis_historic	38.6	-90.4	historic	North America	StLouis_modern	38.6	-90.4	modern	North America	0.015194
